# Supplementary material for: Restoration Contexts and Trends in the Brazilian Atlantic Forest: Evidence from Science and Practice
Source: Environ Manage. 2026 Jun 12;76(6):215. doi: 10.1007/s00267-026-02528-8 (PMC13263303; doi:10.1007/s00267-026-02528-8)
Supplement: Supplementary file 1 — Supplementary File S1 [file 267_2026_2528_MOESM1_ESM.xlsx]

## Sheet: Article selection
Authors	Year	Title	Abstract	Keywords	Source title	DOI	Cited by	Status	Reason to exclude
Almeida C. de; Reid J.L.; Lima R.A.F. de; Pinto L.F.G.; Viani R.A.G.	2024	Restoration plantings in the Atlantic Forest use a small, biased, and homogeneous set of tree species	Investigating which species are planted in active restoration initiatives is useful for identifying underrepresented species and functional groups, which in turn can inform and improve the practice and policies of forest restoration. The Atlantic Forest is one of the global hotspots for biodiversity conservation and a region where many forest restoration initiatives have been carried out in recen…	Biodiversity conservation; Biotic homogenization; Forest restoration; Functional groups; Landscape restoration; Nurseries	Forest Ecology and Management	10.1016/j.foreco.2023.121628	3	Not included	No applicable considerations/outcomes for the purpose
Alves G. dos S.; Siminski A.; Marcon A.K.; Marchioro C.A.	2024	Present and future distribution of endangered and economically important Ocotea species in the Brazilian Atlantic Forest: Implications for conservation and restoration	Habitat destruction and climate change are major threats to global biodiversity. Economically important species are even more susceptible to these drivers, as their already vulnerable populations experience additional stress. This is exemplified by species such as Ocotea catharinensis, O. odorifera, and O. porosa, which have been extensively exploited and are mainly found in the highly degraded A…	Ecological niche model; Habitat loss; Ocotea catharinensis; Ocotea odorifera; Ocotea porosa	Forest Ecology and Management	10.1016/j.foreco.2024.121987	0	Not included	No applicable considerations/outcomes for the purpose
Alves M.Q.; Assis I.R.D.; Neves J.C.L.; Oliveira F.Z.; Anunciação A.D.A.; Moreira S.L.S.; Stewart R.D.	2024	Recovery quality index as a tool for monitoring the mined land reclamation	Many ecosystems are being severely degraded, leading the United Nations to deem 2021–2030 as the Decade on Ecosystem Restoration. To be successful, this effort requires robust monitoring tools to assess land reclamation practices. This study aimed to evaluate the quality of recovery efforts in mined areas by developing a Recovery Quality Index (RQI) based on soil and vegetation indicators. Using …	Ecological restoration; Iron mining; Soil indicators; Vegetation indicators	Ecological Indicators	10.1016/j.ecolind.2024.111716	0	Not included	No applicable considerations/outcomes for the purpose
Arcanjo F.A.; Lemos G.G.; Tartari L.G.; Torezan J.M.D.	2024	Low predictability in aboveground biomass accumulation in Brazilian semi-deciduous seasonal Atlantic Forest restoration sites	There are high expectations about the role of active reforestation in mitigating climate change, by means of carbon sequestration and storage, fueling the carbon credit market. Carbon credits are calculated in advance based on the number of planted trees or, at best, the expected size and wood density of planted trees. However, the contribution of tropical reforestations with native species for c…	active forest restoration; carbon sequestration; chronosequence; native species; reforestation	Restoration Ecology	10.1111/rec.14005	0	Included
Cardozo A.; Piazza G.A.; Alves T.C.; Pinheiro A.; Kaufmann V.; Torres E.; Mota J.A.X.	2024	Quali-quantitative water behaviour in an intensive swine production catchment in the Atlantic Forest biome, Southern Brazil	Agriculture is an essential economic activity in Brazil. However, it is also the main source of water quality degradation. Monitoring catchments with agricultural land use is a way to generate information on a scale to identify causes and sources of water quality degradation. This work used monitoring data derived from hydrology and the quality of surface and underground water in an intensive agr…	Agricultural catchment; Monitoring; Principal component analysis; Water quality	Environmental Monitoring and Assessment	10.1007/s10661-024-12737-5	0	Not included	No applicable considerations/outcomes for the purpose
Cerullo G.; Worthington T.; Brancalion P.; Brandão J.; d'Albertas F.; Eyres A.; Swinfield T.; Edwards D.; Balmford A.	2024	Conflicts and opportunities for commercial tree plantation expansion and biodiversity restoration across Brazil	Substantial global restoration commitments are occurring alongside a rapid expansion in land-hungry tropical commodities, including to supply increasing demand for wood products. Future commercial tree plantations may deliver high timber yields, shrinking the footprint of production forestry, but there is an as-yet unquantified risk that plantations may expand into priority restoration areas, wit…	conservation; extinction risk; forest restoration; plantation expansion; timber production	Global Change Biology	10.1111/gcb.17208	0	Included
Cerveira R.; Do Prado N.B.; Tonini G.; Cunha C.F. da	2024	The Impact of Payments for Environmental Services in the Atlantic Forest: A Geospatial Study	Objective: this study aimed at understanding the impact of payment for environmental services (PES) programs in relation to environmental indicators in the Brazilian Atlantic Forest biome. Theoretical approach: the literary framework included three topics of discussion: payment for environmental services, program evaluation, and theory of change. In a broader way, the theme of evaluating programs…	Atlantic Forest; geospatial analysis; impact assessment; payment for environmental services; theory of change	Revista de Administracao Contemporanea	10.1590/1982-7849rac2024240020.en	0	Not included	No applicable considerations/outcomes for the purpose
d'Albertas F.; Sparovek G.; Pinto L.F.G.; Hohlenwerger C.; Metzger J.P.	2024	Yield increases mediated by pollination and carbon payments can offset restoration costs in coffee landscapes	Ecological restoration is vital for reversing biodiversity loss and climate change but faces cost-related implementation challenges, hampering global restoration efforts. Identifying when restoration within agricultural landscapes provides financial benefits—either by increasing crop yields or providing carbon credits—is imperative. Here, we developed restoration scenarios and estimated their fin…	Atlantic Forest; cost-benefit analysis; ecosystem services; forest code; Native Vegetation Protection Law	One Earth	10.1016/j.oneear.2023.11.007	4	Not included	Full text unavailable
Demetrio W.C.; Brown G.G.; Pupin B.; Dudas R.T.; Novo R.; Motta A.C.V.; Bartz M.L.C.; Borma L.S.	2024	Soil macrofauna and water-related functions in patches of regenerating Atlantic Forest in Brazil	The Atlantic Forest is the most threatened Brazilian biome, with less than 10% of its original surface cover remaining. Thus, several programs of payment for ecosystem services have been developed in this biome focusing on revegetation of degraded areas. Forest regeneration promotes the development of soil invertebrate communities that play an important role in soil processes, delivering a wide r…	Brazilian Atlantic Forest; Earthworms; Ecosystem engineers; Soil invertebrates; Water infiltration	Pedobiologia	10.1016/j.pedobi.2024.150944	0	Included
Fontoura G. de; Freitas L.A. de; Silva T.; Possantti I.	2024	Equivalent biodiversity area: A novel metric for No Net Loss success in Brazil's changing biomes	This study presents a new method to incorporate the No Net Loss (NNL) principle within corporate Environmental, Social, and Governance (ESG) frameworks. This principle aims to ensure that biodiversity losses from human activities are fully offset. In this context, we tackle two main challenges: managing epistemic uncertainties in environmental modeling and accurately assessing compensatory areas …	Equivalent biodiversity area; Habitat quality; Land use change; Model uncertainty; No Net Loss of biodiversity	Journal of Environmental Management	10.1016/j.jenvman.2024.120540	2	Not included	No applicable considerations/outcomes for the purpose
Hollunder R.K.; Garbin M.L.; Scarano F.R.; Carrijo T.; Cavatte P.C.; Stein-Soares B.; Mendonça C.; Mariotte P.	2024	Vapor pressure deficit drives the mortality of understorey woody plants during drought recovery in the Atlantic Forest	Question: Drought-induced tree mortality has been documented in forests worldwide but the mechanisms related to drought recovery are still poorly understood. To better predict forest trajectories under future climate scenarios, it is essential to disentangle physiological mechanisms underlying plant mortality caused by El Niño droughts. Here, we assessed how vegetation structure, vapor pressure d…	climate change; El Niño; functional traits; microclimate; resilience; resistance; topographic gradient; tropical forest	Journal of Vegetation Science	10.1111/jvs.13222	1	Included
Milagre J.C.; Mendes L.J.; Morais-Júnior V.T.M. de	2024	Native forest cover dynamics in the Guandu River hydrographic basin, Espírito Santo state, Brazil	Objective: We aimed to evaluate the temporal dynamics of the native forest cover in the Guandu River hydrographic basin (GRHB) between the years 1985 and 2020, using landscape ecology metrics. Methodology: The land cover and land use values from the MapBiomas project in the years 1985 and 2020 were used. The native forest fragments were classified according to their size, as C1 (< 5 ha), C2 (5-25…	Atlantic Forest; forest restoration; landscape ecology; recovery; water resources	Revista de Gestao Ambiental e Sustentabilidade	10.5585/2024.24448	0	Not included	No applicable considerations/outcomes for the purpose
Palhuk K.C.P.; Sampaio C.A.C.; Teixeira C.F.; Fischer D.; Fernandes V.; Limont M.	2024	The role of territorial governance as an instrument for biological diversity conservation in the Atlantic Forest: Social learning from the Paraná River Biodiversity Corridor, Brazil	In Latin America, in the non-coastal portion of the Brazilian Atlantic Forest, there is the territory of Paraná River Biodiversity Corridor, which shares decision-making processes since 2010 and based on the performance of its Managing Network. In this context, the aim of this study was to evaluate the role of the Paraná River Biodiversity Corridor Managing Network as an instrument of territorial…	Cooperation networks; Interinstitutional dialogue; Nature conservation; Participatory planning	Environmental Science and Policy	10.1016/j.envsci.2024.103667	0	Not included	Not about restoration
Pantaleão L.C.; Moraes L.F.D.D.; Cesário F.V.; Moser P.; Dias A.T.C.; Amorim T.A.; Sansevero J.B.B.	2024	Linking plant functional traits to soil properties in tropical forest restoration	Native tree plantation is one of the most common ecological restoration techniques used in tropical forests since it catalyzes ecological succession and contributes to the recovery of ecosystem processes. This study assessed the effect of functional trait composition (leaf area, specific leaf area, leaf dry matter content, leaf P, leaf C, leaf N, and wood density), functional diversity (functiona…	Brazilian Atlantic Forest; Ecological groups; Ecological restoration; Functional diversity; Structural equation modeling	Forest Ecology and Management	10.1016/j.foreco.2024.121976	0	Not included	No applicable considerations/outcomes for the purpose
Queiroz D.A.R. de; Ribeiro M.P.; Tavares P.A.; Mello K. de	2024	The role of forest plantations for the native vegetation conservation in the protected areas surroundings	Protected areas are essential for the conservation of biodiversity and ecosystem services. However, the conservation of these areas depends on the management of their surroundings to promote landscape connectivity. In agricultural landscapes, the preservation of native vegetation in rural properties is one of the main strategies to promote the connectivity of the protected area. Forest certificat…	Atlantic Forest; Forest fragmentation; Landscape connectivity; Native vegetation protection law; Tree plantation	Journal for Nature Conservation	10.1016/j.jnc.2023.126551	0	Not included	Other biome/country
Ramos L.; Negreiros D.; Goulart F.F.; Figueiredo J.C.G.; Kenedy-Siqueira W.; Toma T.S.P.; Justino W.D.S.; Maia R.A.; Oliveira J.T. de; Oki Y.; Barbosa M.; Aguilar R.; Santos R.M. dos; Dias H.M.; Nunes Y.R.F.; Fernandes G.W.	2024	Dissimilar forests along the Rio Doce watershed call for multiple restoration references to avoid biotic homogenization	An environmental disaster caused by the rupture of a mining tailings dam has impacted a large area of the Rio Doce watershed in the Brazilian Atlantic Forest, resulting in unprecedented damage at spatial and temporal scales. The Atlantic Forest is one of the world's most important biodiversity hotspots. A long history of land use conversion has resulted in a highly fragmented landscape. Despite n…	Ecological restoration; Mining disaster; Reference ecosystems; Samarco dam breach; Soil-vegetation relationship	Science of the Total Environment	10.1016/j.scitotenv.2024.172720	0	Not included	No applicable considerations/outcomes for the purpose
Resende A.F.; Gavioli F.R.; Chaves R.B.; Metzger J.P.; Guedes Pinto L.F.; Piffer P.R.; Krainovic P.M.; Fuza M.S.; Rodrigues R.R.; Pinho M.; Almeida C.T.; Almeida D.R.A.; Molin P.G.; Silva T.S.F.; Brancalion P.H.S.	2024	How to enhance Atlantic Forest protection? Dealing with the shortcomings of successional stages classification	The Atlantic Forest is a global biodiversity hotspot and a significant provider of ecosystem services to 65% of the Brazilian population. Due to being highly threatened, it is protected by federal law 11,428/2006, which establishes forest use restrictions based on native vegetation successional stages in the Atlantic Forest, with more advanced stages receiving more protection. The classification …	Ecological succession; Ecosystem restoration; Environmental legislation; Environmental permitting; Forest regeneration; Law enforcement; Offset policies; Successional stages; Tropical forest	Perspectives in Ecology and Conservation	10.1016/j.pecon.2024.04.002	0	Not included	No applicable considerations/outcomes for the purpose
Shennan-Farpón Y.; Soterroni A.C.; Scarabello M.; Visconti P.	2024	Using policy scenarios to assess challenges and opportunities for reaching restoration targets in Brazil’s Atlantic Forest	Brazil’s Atlantic Forest is a global restoration hotspot. Most of the remaining forest areas are degraded and separated by large cities, and agricultural lands essential for national food security. Brazil’s restoration agenda is defined by multiple national and global restoration targets and policies, including Brazil’s Native Vegetation Protection Law (No. 12,651/2012) also known as the Forest C…	agriculture; Atlantic Forest; Brazil; forest landscape restoration; policy scenarios	Environmental Research Letters	10.1088/1748-9326/ad5ab2	0	Included
Almeida T.S.; Trovarelli P.; Massi K.G.	2023	Relationship between Payment for Ecosystem Services Programs and Disasters in Southeast Atlantic Forest region, Brazil	Ecosystem services significantly contribute to ecosystems resilience and stability. In this sense, payment for ecosystem services can be designed and applied to prevent or decrease environmental disaster risks. This study aimed at verifying whether municipalities taking part in PES programs present higher number of natural disasters (flood, drought, landslide and fire) between 2009 and 2020 in th…	Conservation; natural hazard; nature-based solutions; restoration; risk	Anais da Academia Brasileira de Ciencias	10.1590/0001-3765202320220256	1	Included
Benzeev R.; Wiens A.; Piotto D.; Newton P.	2023	Property size and forest cover were key determinants of forest restoration in Southern Bahia in the Atlantic Forest of Brazil	Forest restoration has gained traction as a solution to mitigate climate change, contribute to biodiversity conservation, and support forest livelihoods. Yet there is limited evidence on the spatial locations where restoration is most likely to occur. In landscapes that primarily contain private properties, assessing the likelihood of restoration can be informed by understanding the enabling and …	Brazilian Atlantic Forest; Decision-making; Forest landscape restoration; Landscape scale; Property level; Spatial prioritization	Land Use Policy	10.1016/j.landusepol.2023.106879	0	Included
Bernardinis G.B.; Cobos M.E.; Brum F.T.; Marques M.C.M.; Peterson A.T.; Carlucci M.B.; Zwiener V.P.	2023	Ecological restoration and protection of remnants are key to the survival of the critically endangered Araucaria tree under climate change	Araucaria angustifolia – ‘araucaria’– is a critically endangered conifer tree of great ecological, economic, and cultural importance occurring in subtropical forests and grasslands in southern Brazil. Using ecological niche modeling we estimated its distribution in the present and future scenarios (2050), assessed sources of uncertainties, evaluated the effectiveness of protected areas, and indic…	Atlantic Forest hotspot; Biodiversity conservation; Climate change; Ecological niche modeling; Ecological restoration; Model uncertainty	Global Ecology and Conservation	10.1016/j.gecco.2023.e02668	4	Not included	No applicable considerations/outcomes for the purpose
d'Albertas F.; Ruggiero P.; Pinto L.F.G.; Sparovek G.; Metzger J.P.	2023	Agricultural certification as a complementary tool for environmental law compliance	Agricultural sustainability standards are an important way of reducing commodity expansion's pressures on biodiversity. Despite the increase of global area under certification and mounting evidence of positive socioeconomic outcomes, certification-derived conservation benefits are less clear. We applied a robust counterfactual approach with a difference-in-difference methodology to quantify the e…	Atlantic Forest; Cerrado; Forest Code; Native Vegetation Protection Law; Sustainable agriculture	Biological Conservation	10.1016/j.biocon.2022.109847	10	Included
Diniz M.F.; Andrade-Núñez M.J.; Dallmeier F.; Sánchez-Cuervo A.M.	2023	Habitat assessment for threatened species in the cross-border region of the Atlantic Forest	Context: In human-modified landscapes, identification and structural assessment of remaining habitat is required to mitigate habitat loss and fragmentation. In transboundary regions, this analysis must consider ecological limits, as they often do not coincide with sociopolitical boundaries. Objectives: We aimed to quantify the cover, configuration, protection status, and spatial overlap of suitab…	Forest fragmentation; Habitat suitability; Protected areas; Surrogate species approach; Transboundary conservation; Upper Paraná ecoregion	Landscape Ecology	10.1007/s10980-023-01689-9	0	Not included	No applicable considerations/outcomes for the purpose
Domingues G.F.; Hughes F.M.; Santos A.G. dos; Carvalho A.F.; Calegario A.T.; Saiter F.Z.; Marcatti G.E.	2023	Designing an optimized landscape restoration with spatially interdependent non-linear models	Brazilian Atlantic Forest is a biodiversity hotspot drastically fragmented due to different land use practices. Our understanding on the impacts of fragmentation and restoration practices on ecosystem functionality significantly increased during the last decades. However, it is unknown to our knowledge how a precision restoration approach, integrated with landscape metrics, will affect the decisi…	Applied ecology; Forest fragmentation; Genetic algorithm; Landscape ecology; Non-linear modeling	Science of the Total Environment	10.1016/j.scitotenv.2023.162299	2	Included
Elias R.A.; Goeten D.; Silva M.M. da; Santos A.; Steiner N.	2023	Vigor and viability during seed storage of three Campomanesia species endemic to southern Brazil	Key message: Campomanesia spp produce seeds with high viability and vigor whichare tolerant to desiccation but not to cold temperature. Abstract: The genus Campomanesia has ecological and economic importance in the Atlantic Forest, but 19 of its species are on the red list of threatened species of the International Union for Conservation of Nature (IUCN). There is a lack of studies on seed biolog…	Climate changes; Recalcitrant seeds; Storage behaviors; Tropical seeds	Trees - Structure and Function	10.1007/s00468-023-02433-1	0	Not included	No applicable considerations/outcomes for the purpose
Gardioli L.F.N.; Fialho R.C.; Barreto M.S.C.; Teixeira A.P.M.; Teixeira R. da S.; Silva I.R. da	2023	N fertilization did not raise soil greenhouse gas emissions in a reforested reclaimed-mine site over a short-term study	Bauxite mining is a human activity that can have drastic effects on the soil environment, altering its physical, chemical, and biological properties. To improve water and nutrient retention, microbiological activity, and environmental service, it is essential to recover and maintain soil organic carbon stocks. Reforesting reclaimed mine sites and fertilization are two strategies that can be used …	Fertilization; Greenhouse gas emissions; PLFA; Reclaimed mine soil	Ecological Engineering	10.1016/j.ecoleng.2023.107040	0	Not included	No applicable considerations/outcomes for the purpose
Goeten D.; Elias R.A.; Polesi L.G.; Walters C.; Guerra M.P.; Steiner N.	2023	Effect of water content and biochemical cell state on the germination rate of cryopreserved Butia eriospatha embryos (Arecaceae)	Rain forest in Brazil is home of around 50% of the world’s plant biodiversity and many species have a high economical potential. Butia eriospatha is an endemic species of the Brazilian Atlantic Forest and due to the anthropic intervention, it is in a vulnerable conservation status. In this species, plants are only propagated sexually by seeds which show dormancy and have a low germination rate, c…	Ex situ conservation; Orthodox; Palm species; Polyamines; Recalcitrant; Seeds	Plant Cell, Tissue and Organ Culture	10.1007/s11240-022-02411-4	2	Not included	No applicable considerations/outcomes for the purpose
Kettenhuber P.L.W.; Sousa R. dos S.; Dewes J.J.; Rauch H.P.; Sutili F.J.; Hörbinger S.	2023	Performance assessment of a soil and water bioengineering work on the basis of the flora development and its associated ecosystem processes	The Atlantic Forest of Brazil is one of the world's 25 biodiversity hotspots, but floodplains in this region are continuously converted into agricultural or urban areas, and riverine ecosystems are affected by anthropogenic interventions. Soil and water bioengineering techniques are a component of ecological engineering that can provide nature-based solutions as an alternative or as complementary…	Ecological restoration process; Native plant diversity; Nature-based solution; Riverbank stabilisation; Soil and water bioengineering; Vegetation succession	Ecological Engineering	10.1016/j.ecoleng.2022.106840	4	Not included	No applicable considerations/outcomes for the purpose
Lemos C.M.G.; Beyer H.L.; Runting R.K.; Andrade P.R.; Aguiar A.P.D.	2023	Multicriteria optimization to develop cost-effective pes-schemes to restore multiple environmental benefits in the Brazilian Atlantic forest	Understanding the cost-effectiveness of restoration initiatives is critical for their successful implementation. In this context, this study presents a new approach to investigating the cost-effectiveness of different forest landscape restoration strategies for achieving multiple restoration goals. The approach is based on an optimization model that allocates forest restoration to maximize three …	Brazilian Forest Code; Cost-effectiveness; Optimization model; Paraiba Valley; Payments for Ecosystem Services	Ecosystem Services	10.1016/j.ecoser.2023.101515	5	Included
Loge P.L.; Fonseca E.L. da; Silveira A.L.L. da	2023	Landscape fragmentation in the conceptual of a Green-Blue Grid context in Porto Alegre (Rio Grande do Sul), Brazil	Porto Alegre is ecologically placed in a transition between the Pampa and Atlantic Forest biomes. Of the original vegetation, only the fields and forests in the higher altitude terrains of the municipality still maintain the characteristics of the original cover. Anthropogenic action on landscapes is one of the main causes of the decrease in of biodiversity in the last decades, mainly in rain for…	Geoscience; Green-Blue Grid; Landscape fragmentation; Spatial Dispersion Ellipse	Revista Brasileira de Geografia Fisica	10.26848/rbgf.v16.1.p279-290	0	Not included	No applicable considerations/outcomes for the purpose
Martins C.S.; Crisigiovanni E.L.; Oliveira-Filho P.C.D.; Nascimento E.A.D.	2023	Water quality decreased by urbanisation and Pinus based silviculture in Southern Brazil	Changes in land use and land cover (LULC) can largely decrease water quality across spatial scales. Watercourse degradation is caused mainly by urbanization, however other activities such as agriculture can also negatively affect the water quality. Regional characteristics may produce specific responses to different changes in the river basin, but there is few information from some regions and la…	Aquatic macroinvertebrates; Atlantic forest; land cover; land use; Pinus; urban river	International Journal of River Basin Management	10.1080/15715124.2023.2187398	0	Not included	No applicable considerations/outcomes for the purpose
Nascibem F.G.; Silva R.F.B. da; Viveiro A.A.; Gonçalves-Junior O.	2023	The Role of Private Reserves of Natural Heritage (RPPN) on natural vegetation dynamics in Brazilian biomes	Despite having the richest biodiversity in the world, Brazil has lost vegetation cover in all biomes, with the agribusiness being an important driver of such changes. Different governance systems, decentralized actions and public policies have been developed to control deforestation, and in this study, we focus on the role of Private Reserves of Natural Heritage (RPPN) as an instrument for the co…	Biodiversity; Conservation unit; Decentralized governance; Forest recovery; Land-use and management	Land Use Policy	10.1016/j.landusepol.2023.106820	2	Included
Peñaloza-Bojacá G.F.; Vilas-Boas T.; Villarreal A J.C.; Maciel-Silva A.S.	2023	Differential Effects of Desiccation on Hornworts with Contrasting Life Histories in Tropical Montane Forests: A Functional Trait—Based Perspective	Desiccation tolerance (DT) is the ability of an organism or structure to dry completely and subsequently survive in that air-dry state. Hornworts are excellent plant models to study desiccation effects as they have contrasting life histories which are likely associated with DT. We tested whether (1) epiphytic species had more efficient DT responses to drying and postrehydration than non-epiphytic…	anthocerotophyta; Brazilian Atlantic forest; chlorophyll fluorescence; desiccation tolerance; green spores; life history traits; spore germination	Forests	10.3390/f14020255	0	Not included	No applicable considerations/outcomes for the purpose
Possantti I.; Barbedo R.; Kronbauer M.; Collischonn W.; Marques G.	2023	A comprehensive strategy for modeling watershed restoration priority areas under epistemic uncertainty: A case study in the Atlantic Forest, Brazil	Hydrological models are useful to support ecosystem services restoration. However, when planning the expansion of Nature-based Solutions and Payments for Ecosystem Services, there are requirements including the principle of additionality, representation of multiple runoff mechanisms and calculation of farm-scale spatial outputs and epistemic uncertainty. While addressing these aspects is importan…	Ecosystem services; Nature-based Solutions; Priority areas; Spatial epistemic uncertainty; Watershed restoration	Journal of Hydrology	10.1016/j.jhydrol.2022.129003	6	Included
Quartucci F.; Gocke M.; Denich M.; Gonçalves J.L.de M.; Amelung W.	2023	Deep soil carbon loss offsets rapid aboveground carbon accumulation after reforestation	Carbon (C) sequestration following land restoration is an efficient measure of climate change mitigation. However, most studies including the international “4 per 1000″ Initiative focus on topsoil C only. Here, we studied the response of deep soil C to different land restoration approaches. Samples were taken from rural sites in the Atlantic Forest Biome (Brazil), using a paired site design with …	Agroforestry; Carbon pools; Carbon sequestration; Deep soil carbon storage; Land restoration; Natural regeneration	Forest Ecology and Management	10.1016/j.foreco.2023.121403	2	Included
Ribeiro J.V.M.; Mendes T.S.G.; Simões S.J.C.; Massi K.G.; Camarinha P.I.M.; Ferreira C.C.	2023	Strategic landscape analysis relating multicriteria analysis and socioeconomic and environmental context to define potential areas for active restoration in São Paulo, Brazil	To optimize forest restoration initiatives, landscape planning emerges as a strategy. Thus, this work aims to determine the active restoration potential in Vale do Paraíba, a Brazilian region inserted in the Atlantic Forest biome, using multicriteria analysis and analyzing the result in light of socioeconomic and environmental contexts. Land use and land cover (LULC), hydrography, and slope varia…	Atlantic forest; Forest restoration; Landscape planning; Restoration potential	Journal of South American Earth Sciences	10.1016/j.jsames.2023.104561	0	Included
Sales G.P. da S.; Guedes-Bruni R.R.	2023	New sources of biological data supporting environmental history of a tropical forest of south-eastern brazil	The Tijuca Forest results from a reforestation project executed in the second half of the nineteenth century, with native and exotic species planted in the mountains of Rio de Janeiro, Brazil. Aiming at a theoretical reflection, the use of integrated methodologies from different areas of knowledge was evaluated to expand the research of the environmental history of a tropical forest in south-east…	Atlantic Forest; Ecological restoration; Historical ecology; Research methodology; Tijuca Forest	Historia Ambiental Latinoamericana y Caribena	10.32991/2237-2717.2023V13I2.P281-308	1	Included
Santos A.R.; Barbosa M.A.G.A.; Bolleli T.; Anjinho P.S.; Roque R.; Mauad F.F.	2023	Assessment of Water Ecosystem Integrity (WEI) in a Transitional Brazilian Cerrado–Atlantic Forest Interface	Although healthy ecosystems are vital to sustaining human society, the Brazilian Cerrado and Atlantic Forest biomes have suffered from disorderly human development and the intense use of natural resources. Thus, cost-effective studies are needed to develop tools to assess environmental conservation and the integrity of water courses to inform decisions for ensuring their recovery where ecosystem …	protocol assessment; remote sensing; water integrity	Water (Switzerland)	10.3390/w15040775	2	Included
Santos L.L.C.; Rech L.F.; Aquino M.G.C. de; Salamon M. de L.; Navroski M.C.; Kanieski M.R.	2023	Stock and water retention capacity of litter accumulated in the Atlantic Rainforest	Litter is an above-ground layer which is composed of leaves, twigs, reproductive material, and miscellany. It is responsible for essential processes such as soil protection, nutrient cycling and moisture retention. This study aimed to quantify the stock and water retention capacity of litter accumulated in areas of different ages in a forest restoration process. We conducted the study in the muni…	Forest Restoration; Ombrophilous Mixed Forest; Water retention	Floresta	10.5380/RF.V53I4.88200	0	Not included	No applicable considerations/outcomes for the purpose
Studer A.; Sousa M.C. de; Stoudmann G.; Melo L.F. de; Silva A.; Guimarães J.R. de A.; Oliveira C.E.H. de; Alves M.J.S.; Araujo S.M. de L.	2023	Review of Community-Based Conservation Initiatives for Protecting a Primary Atlantic Forest Remnant: A Case Study	Effective forest conservation should go hand in hand with collaboration of the surrounding local communities. Bringing advancement and relief to marginalized communities is pivotal for conservation initiatives, with the objective of cultivating a sustainable ecosystem while protecting indigenous biodiversity. The linchpin for developing successful partnerships begins with fostering a shared under…	biodiversity protection; capacity development; conservation; conservation education; environmental education; multiplier effect; reforestation; sustainable development	Conservation	10.3390/conservation3040037	0	Not included	Not about restoration
Valente F.D.de A.; Castro M.F. de; Lustosa-Filho J.F.; Gomes L. de C.; Neves J.C.L.; Silva I.R. da; Oliveira T.S. de	2023	Native multispecies and fast-growing forest root biomass increase C and N stocks in a reclaimed bauxite mining area	This study is aimed at evaluating C and N stocks in fractions of soil organic matter (SOM) in an area of bauxite mining under recovery with tree species. We have analyzed the long-term recovery of C and N stocks of organic matter fractions from five types of forest cover (Eucalyptus, Anadenanthera peregrina, mixed plantation of 16 native species, a mined area without vegetation cover as a control…	Carbon management index; Forest recovery; Fractionation of organic matter; Roots; Soil reclamation	Environmental Monitoring and Assessment	10.1007/s10661-022-10720-6	5	Included
Xavier R.O.; Melo U.M.; Pivello V.R.; Marrs R.H.; Castro P.G.A.D.; Nascimento J.L.D.; Matos D.M.D.S.	2023	Combining mechanical control and tree planting to restore montane Atlantic forests dominated by the Neotropical bracken (Pteridium arachnoideum)	Climate and land-use changes have driven the dominance of native herbaceous plants in degraded tropical forests, leading to losses in biodiversity and ecosystem services. However, controlling these super-dominant species to promote forest regeneration is often ineffective and may favour undesirable species. Native clonal ferns from the Pteridium genus often dominate degraded tropical forests subj…	Forest recovery; Invasive grasses; Native invader; Seed bank; Superdominant species; Tree regeneration	Forest Ecology and Management	10.1016/j.foreco.2022.120657	6	Not included	No applicable considerations/outcomes for the purpose
Yaakobi A.; Livne-Luzon S.; Marques F.; Mariani B.; Stern R.; Klein T.	2023	Growth and drought resilience of four native tree species suitable for reforestation of Brazil’s Atlantic Forest	Deforestation of tropical forests has been a critical issue affecting climate change mitigation and biodiversity conservation. Reforestation strives to remedy this situation, yet it is futile as long as deforestation of primary forests continues. Since deforestation is partly motivated by the demand for valuable tropical wood, reforestation should focus not only on planting native tree species, b…		Forestry	10.1093/forestry/cpac059	1	Not included	No applicable considerations/outcomes for the purpose
Abreu A.H.M. de; Alonso J.M.; Abel E.L. da S.; Lima-Filho P.; Reis P.H.P.; Leles P.S. dos S.	2022	Replanting life: ecological and human restoration	Brazil has one of the largest prison populations globally, with high occupancy and recidivism rates. The possibility of professional training and work while serving time can be decisive to avoid recidivism and promote the resocialization of former inmates. The Replanting Life Program (Programa Replantando Vida–PRV) employs, trains, and remunerates inmates to work in ecological restoration activit…		Restoration Ecology	10.1111/rec.13493	2	Included
Almeida A.C.; Tourinho L.; Ramalho Q.; Jenkins C.N.; Almeida-Gomes M.	2022	Regional variation in responses of a vulnerable bird species to land-use and climate change	Climate and land-use changes are expected to negatively affect many species and ecological processes, leading to biodiversity loss. However, some species can adapt to these changes. Wide-ranging species are expected to be less impacted by such changes, but they can occur in different domains with contrasting environmental conditions, resulting in different conservation statuses along their range.…	Brazil; climatic conditions; environmental suitability; habitat loss; public policy; reforestation	Biotropica	10.1111/btp.13142	2	Not included	No applicable considerations/outcomes for the purpose
Baratto P.F.B.; Cecílio R.A.; Teixeira D.B. de S.; Zanetti S.S.; Xavier A.C.	2022	Random forest for spatialization of daily evapotranspiration (ET0) in watersheds in the Atlantic Forest	The importance of daily data on reference evapotranspiration (ET0) has increased in recent years due to its relevance in planning and decision making regarding irrigated agriculture, water production, and forest restoration. Facing the scarcity of this information measured in loco, the study of interpolation methods capable of representing ET0 becomes important. Therefore, this study aimed to eva…	ADW; IDW; Machine learning; Reference evapotranspiration; Spatial interpolation	Environmental Monitoring and Assessment	10.1007/s10661-022-10110-y	5	Not included	No applicable considerations/outcomes for the purpose
Bastos J.G.; Kury L.; Hanazaki N.; Capozzi R.; Fonseca-Kruel V.S.D.	2022	A Biodiversity Hotspot Losing Its Biocultural Heritage: The Challenge to Biocultural Conservation of Brazilwood (Paubrasilia echinata)	The biocultural heritage of a region is developed and adapted after centuries of interrelationships between humans and nature. The endangered brazilwood [Paubrasilia echinata (Lam.), E. Gagnon, H.C. Lima, and G.P. Lewis] is a flagship species with cultural and economic importance that is directly affected by the history of human occupation on the Brazilian coast from the Portuguese colonization b…	Atlantic Forest; brazilwood; Ethnobotany; human occupation history; local ecological knowledge; protected areas; urbanization	Frontiers in Forests and Global Change	10.3389/ffgc.2022.696757	1	Not included	Not about restoration
Brandão H.C.R.S.; Moraes C.A.C.; Silva A.P.; Gonçalves J.F., Junior; Rezende R. de S.; da Silva D.M.L.	2022	Litter inputs and standing stocks in riparian zones and streams under secondary forest and managed and abandoned cocoa agroforestry systems	Background: Cocoa is an important tropical tree crop that is mainly cultivated in agroforestry systems (AFS). This system, known as cabruca in northeastern Brazil, holds promise to reconcile biodiversity conservation and economic development. However, since cocoa AFS alters forest structure composition, it can affect litter dynamics in riparian zones and streams. Thus, our objective was to determ…	Agroforestry system; Cocoa; Litterfall; Riparian vegetation; Tropical streams	PeerJ	10.7717/peerj.13787	2	Not included	No applicable considerations/outcomes for the purpose
Brasileiro L.A.M.; Machado R.B.; Aguiar L.M.S.	2022	Ecosystems Services Provided by Bats Are at Risk in Brazil	Ecosystem services (ES) are essential for human society worldwide. ES originate from ecological processes commonly occurring in well-preserved regions. Bats play an essential role in providing such services, primarily insect suppression, plant pollination, and seed dispersal. Human activities have affected Earth’s systems, compromising species and ecosystems and, consequently, the ES provision. B…	Chiroptera; feeding guilds; functional diversity; habitat loss; species distribution models	Frontiers in Ecology and Evolution	10.3389/fevo.2022.852177	4	Not included	No applicable considerations/outcomes for the purpose
Brasileiro-Assing A.C.B.; Kades J.; Sinisgalli P.A.A.; Farley J.; Schmitt-Filho A.	2022	Performance Analysis of Dairy Farms Transitioning to Environmentally Friendly Grazing Practices: The Case Study of Santa Catarina, Brazil	The conflict between food production and environmental conservation demands alternative agriculture practices to maintain or increase food production, protect and restore critical ecosystem processes, and reduce dependence on non-renewable agricultural inputs. Deforestation in Brazil’s Atlantic Forest, for which agriculture has been a primary driver, already threatens the biome’s impressive biodi…	Dairy production; Environmental conservation; Management intensive grazing; Profitability; Sustainability	Land	10.3390/land11020294	4	Not included	Not about restoration
Casas-Pinilla L.C.; Iserhard C.A.; Richter A.; Gawlinski K.; Cavalheiro L.B.D.; Romanowski H.P.; Kaminski L.A.	2022	Different-aged Pinus afforestation does not support typical Atlantic Forest fruit-feeding butterfly assemblages	The Atlantic Forest of the southern Brazilian highlands is a biocultural mosaic of Araucaria Forest and grasslands. Despite adverse impacts on biodiversity, extensive areas are being afforested with non-native pine (Pinus spp.), triggering forest succession on areas that were previously native grasslands. The long-term effects of afforestation with these non-native trees for biodiversity conserva…	Anthropocene; Bioindicators; Lepidoptera; Monoculture; Novel ecosystems; Nymphalidae	Forest Ecology and Management	10.1016/j.foreco.2022.120279	5	Not included	No applicable considerations/outcomes for the purpose
Coelho A.J.P.; Matos F.A.R.; Villa P.M.; Heringer G.; Pontara V.; Almado R. de P.; Meira-Neto J.A.A.	2022	Multiple drivers influence tree species diversity and above-ground carbon stock in second-growth Atlantic forests: Implications for the passive restoration	Second-growth forests (SGF) are critical components for limiting biodiversity loss and climate change mitigation. However, these forests were established after anthropic disturbances such as land use for planting, and in highly human-modified landscapes. These interventions can decrease the ability of biological communities to recover naturally, and it is necessary to understand how multiple driv…	Carbon stock recovery; Climate change mitigation; Landscape ecology; Past-management intensity; Tree species recovery; Tropical forests	Journal of Environmental Management	10.1016/j.jenvman.2022.115588	4	Included
Coelho A.J.P.; Villa P.M.; Matos F.A.R.; Heringer G.; Bueno M.L.; Almado R. de P.; Meira-Neto J.A.A.	2022	Atlantic Forest recovery after long-term eucalyptus plantations: The role of zoochoric and shade-tolerant tree species on carbon stock	Currently, about a third of the world's forest areas that have been deforested are regrowing. These second-growth forests (SGF) promote carbon stocks and tree species richness recovery (co-benefits recovery), which is central to mitigating the negative impact of climate change and loss of biodiversity. In Brazil's Atlantic Forest, second-growth forests that are regrowing after long-term land use …	Carbon-biodiversity co-benefits; Eucalyptus plantations; Forest recovery; Passive restoration; Secondary succession	Forest Ecology and Management	10.1016/j.foreco.2021.119789	9	Included
Fernandes M.M.; Lima A.H.S.; Wanderley L.L.; Fernandes M.R.M.; Filho R.N.A.	2022	Forest fragmentation in the São Francisco River Hydrographic Basin, Brazil	The dynamics of forest cover in the São Francisco River Basin (BHRSF) can be assessed by metrics of landscape ecology. The aim of this work was to evaluate the forest fragmentation of the São Francisco River Basin, Brazil, through metrics of landscape ecology, and the quantification of forest cover in federal conservation units (UCs) for the Caatinga, Atlantic Forest and Cerrado biomes in the yea…	Deforestation; Environmental services; Geoprocessing; Spatiotemporal analysis	Ciencia Florestal	10.5902/1980509845253	2	Not included	No applicable considerations/outcomes for the purpose
Florido F.G.; Regitano J.B.; Andrade P.A.M.; Andreote F.D.; Brancalion P.H.S.	2022	A comprehensive experimental assessment of glyphosate ecological impacts in riparian forest restoration	Competition with invasive grasses is one of the most important drivers of tree planting failures, especially in tropical forests. A widely disseminated weeding approach has been glyphosate spraying, the most used herbicide globally in forestry and ecosystem restoration. However, glyphosate use in restoration is highly controversial and requires further studies to elucidate its effects on restorat…		Ecological Applications	10.1002/eap.2472	1	Not included	No applicable considerations/outcomes for the purpose
Fonseca M.T.; Silva S.L.L.; Ferreira J.P.; Nunes R.S.; Paula H.L.M. de; Cruz J.F. da; Antão A.; Santos I.N.R.; Cordeiro J.; Saenz L.A.I.; Vieria E.M.; Coelho R.M.P.; Scotti M.R.	2022	Environmental Impact of an Informal Settlement on A Headwater Area at High-Risk Of Erosion in Brazil	One of the most preserved remaining areas of Atlantic Forest in the Belo Horizonte City (Minas Gerais, Brazil) is located at the Izidora basin, a tributary of thw Sao Francisco River, comprising 950 hectares and hosting around 280 headwaters. The preserved Macacos stream (2,6 km²) regarding water quality receives many tributaries small streams, highlighting three main headwaters (19°48'27.43"S, 4…		Proceedings of the World Congress on New Technologies	10.11159/icepr22.141	0	Not included	No applicable considerations/outcomes for the purpose
Fortes B.C.S.; Teixeira M.C.V.; Costa S. P. da; Wagner M.H.; Scotti M.R.	2022	Post-disaster recovery plan for a rural settler's community affected by the Fundão dam tailings in Brazil	The Fundão Dam rupture in Mariana, Brazil spilled contaminated tailings across the Doce River basin reaching several towns such as Ipaba. Ibapa's agricultural and fishing activities declined by 50% due to the toxicity of sodium and ether-amine, followed by a reduction of nitrate resulting in inhibition of plant growth and biota. A settler's community in Ipaba composed of 51 families whose main so…	Agroforestry; Nature based solutions; Riparian forest restoration; Rural planning; Social capital; Sodium	Journal of Rural Studies	10.1016/j.jrurstud.2022.05.013	6	Not included	No applicable considerations/outcomes for the purpose
Hernandes T.A.D.; Bordonal R. de O.; Duft D.G.; Leal M.R.L.V.	2022	Implications of regional agricultural land use dynamics and deforestation associated with sugarcane expansion for soil carbon stocks in Brazil	The use of bioenergy to replace fossil energy has grown in recent years, raising concerns about the “carbon (C) neutrality” of bioenergy and the benefits of its use to enhance energy security and mitigate climate change. In Brazil, sugarcane ethanol is a feasible option and can result in negative greenhouse gas (GHG) emissions through replacement of fossil fuels. This study evaluated the direct d…	Forest act; Land use change; Sugarcane Agroecological Zoning; Sugarcane ethanol; Watershed	Regional Environmental Change	10.1007/s10113-022-01907-1	10	Not included	Not about restoration
Miyahara A. A. L.; Wild T.; Sandre A.A.; Pellegrino P.R.M.; Silva-Filho C.A. da; Buckeridge M.S.; Locosselli G.M.	2022	Developing and classifying urban biomes as a basis for nature-based solutions	Urbanization is a major driver of environmental change, which calls for multifunctional and comprehensive actions such as Nature-based Solutions (NbS). They are “inspired and supported by nature… and must benefit biodiversity and support the delivery of a range of ecosystem services”. But what nature should one aim for? We tested the hypothesis that local vegetation may not always be the best sou…	Blue infrastructure; Green infrastructure; Machine learning; NDVI; Urban forests	Urban Climate	10.1016/j.uclim.2022.101251	5	Not included	No applicable considerations/outcomes for the purpose
Moura D.M. de O.; Gomes L.J.; Fernandes M.M.	2022	Deforestation and environmental valuation of mangaba tree (Hancornia speciosa Gomes) in Sergipe State, Brazil	The aim of the current study is to evaluate deforestation in mangaba tree (Hancornia speciosa Gomes) growing areas and environmental valuation in fairs held in Sergipe State, in order to suggest environmental service payment mechanisms to help conserving natural mangaba tree-growing areas in the state. Land use and cover, as well as deforestation, were measured based on MapBiomas data. Informatio…	Atlantic Forest; deforestation; environmental services; non-timber forest product; payment for environmental services	Revista de Ciencias Agroveterinarias	10.5965/223811712112022047	2	Not included	Not about restoration
Ornelas A.C.S.; Providello A.; Soares M.R.; Viani R.A.G.	2022	Silvicultural intensification has a limited impact on tree growth in forest restoration plantations in croplands	Investigating the impact of silvicultural practices on tropical forest restoration plantations is highly relevant, as there is a growing global demand for large-scale ecological restoration. The objective of this study was to test the hypothesis that native trees respond positively to the intensification of fertilization and weed control in a forest restoration plantation on a site previously use…	Ecological restoration; Fertilization; Herbicide; Reforestation; Seedlings	Forest Ecology and Management	10.1016/j.foreco.2021.119795	1	Not included	No applicable considerations/outcomes for the purpose
Paula R.R.; Guillemot J.; Delarmelina W.M.; de Souza P.H.; Moraes C.R. de; Campanharo Í.F.; Mendes L.J.; Trivelin P.C.O.; Klippel V.H.; Trazzi P.A.; Caldeira M.V.W.	2022	Exploring the forestry potential of two legume species with contrasting ecological strategies in a seasonally dry tropical region	Key message: Plantations of two multipurpose legume species markedly differ in stand development and functioning. The sustainability of tree plantations can be inferred from their ecological strategies along the fast-slow economic spectrum. Abstract: Growing plantations with native trees is crucial for ecosystem restoration and wood and non-wood product supply, but silvicultural guidelines are la…	Growth; Nutrient; Restoration; Survival; Trees; Water	Trees - Structure and Function	10.1007/s00468-022-02298-w	1	Not included	No applicable considerations/outcomes for the purpose
Pfeifer F.J.; Restello R.M.; Zakrzevski S.B.B.	2022	Perceptions of farmers from the southern Brazil on the legislation to Protect Riparian Vegetation	Areas of riparian vegetation are considered by the Native Vegetation Protection Law (NVPL) (Law 12.651/2012) as Permanent Preservation Areas (PPAs). This study seeks to identify the perceptions of farmers in southern Brazil about LPVN and its importance relevance in the conservation of riparian vegetation. The study was developed in the state of Rio Grande do Sul, involving 90 farmers residing in…	Ecosystem services; Environmental legislation; Plant restoration	Ciencia Florestal	10.5902/1980509842720	0	Not included	≥ 1 citation (2021-2022)
Piffer P.R.; Calaboni A.; Rosa M.R.; Schwartz N.B.; Tambosi L.R.; Uriarte M.	2022	Ephemeral forest regeneration limits carbon sequestration potential in the Brazilian Atlantic Forest	Although deforestation remains widespread in the tropics, many places are now experiencing significant forest recovery (i.e., forest transition), offering an optimistic outlook for natural ecosystem recovery and carbon sequestration. Naturally regenerated forests, however, may not persist, so a more nuanced understanding of the drivers of forest change in the tropics is critical to ensure the suc…	forest cover change; forest persistence; land use change; reforestation; second-growth forests; tropical forests	Global Change Biology	10.1111/gcb.15944	17	Included
Pinho P.F.; Canova M.T.; Toledo P.M.; Gonzalez A.; Lapola D.M.; Ometto J.P.; Smith M.S.	2022	Climate change affects us in the tropics: local perspectives on ecosystem services and well-being sensitivity in Southeast Brazil	Inequalities in benefits from ecosystem services (ES) challenge the achievement of sustainability goals, because they increase the vulnerability of socio-ecological systems to climate hazards. Yet the unequal effects of changes in ES, and of climate change more generally, on human well-being (HWB) are still poorly accounted for in decision-making around adaptation, particularly in tropical countr…	Adaptation; Climate change impacts; Ecosystem services; Human well-being; Inequalities; Material and non-material dimensions	Regional Environmental Change	10.1007/s10113-022-01938-8	2	Not included	Other biome/country
Safar N. V. H.; van der Sande M.; G. R. Schaefer C.E.; S. Magnago L.F.; Martins S.V.; Simonelli M.; Poorter L.	2022	Landscape openness has different effects on the structure, diversity and functional composition of Brazilian rainforests	Landscape openness leads to harsher environmental conditions and reduced propagule dispersal, but how it affects different forest attributes and over what spatial scale remains unclear. We evaluate the effects of landscape openness (i.e., increased forest loss and fragmentation) on nine forest attributes related to structure, diversity, and composition for four different spatial scales, and three…	Dispersal; Fragmentation; Landscape context; Matrix openness; Patch density; Spatial scale	Forest Ecology and Management	10.1016/j.foreco.2022.120395	6	Not included	No applicable considerations/outcomes for the purpose
Shennan-Farpón Y.; Mills M.; Souza A.; Homewood K.	2022	The role of agroforestry in restoring Brazil's Atlantic Forest: Opportunities and challenges for smallholder farmers	Restoring the degraded Atlantic Forest is one of the biggest conservation challenges in Brazil. In a biome with high human presence, understanding the potential for restoration approaches, such as agroforestry, to provide benefits to smallholder farmers and biodiversity is essential in developing equitable restoration strategies. Smallholder or family farmers are essential to national food securi…	agroforestry; Atlantic Forest; forest landscape restoration (FLR); rural livelihoods; smallholder farmers	People and Nature	10.1002/pan3.10297	15	Included
Simioni G.F.; Schmitt-Filho A.L.; Joner F.; Farley J.; Fantini A.C.; Moreira A.P.T.	2022	Response of birds to high biodiversity silvopastoral systems: Integrating food production and biodiversity conservation through applied nucleation in southern Brazil	The quality of a landscape's matrix is a key condition for the conservation of biodiversity and affects the diversity and composition of bird assemblages in agricultural landscapes with forest remnants. In southern Brazil most agricultural landscapes are a mosaic of cultivated areas, treeless pastures and forest remnants. These landscapes must be planned and managed for food production while syne…	Atlantic Forest Biome; Brazil; Ecological restoration; Forest remnants; Landscape matrix; Tropical forest, avifauna	Agriculture, Ecosystems and Environment	10.1016/j.agee.2021.107709	6	Not included	Not about restoration
Souza J.V.C.; Souza-Gonzaga G.; Melo-Tambani J.; Hertel M.F.; de Paula V.L.M.; Torezan J.M.D.	2022	Daily and seasonal variation of soil respiration in a seasonal semidecidual Atlantic Forest fragment and a restoration site in Southern Brazil	Forest soils have a large capacity of stocking and cycling carbon, incorporated by organic matter and evaded by roots and soil microbiota as CO2. Soil respiration can indicate ecosystem processes, but little is known about the successional, seasonal and diurnal variation in CO2 flux. This study presents estimations of soil CO2 efflux in a seasonal Atlantic forest fragment (FF) and an adjacent 15 …	carbon cycle; CO<sub>2</sub> efflux; decomposition; soil organic matter	Journal of Tropical Forest Science	10.26525/jtfs2022.34.2.133	0	Not included	No applicable considerations/outcomes for the purpose
Urruth L.M.; Bassi J.B.; Chemello D.	2022	Policies to encourage agroforestry in the Southern Atlantic Forest	Agroforestry is recognized as a friendly land-management practice because it can contribute to improve soil productivity, biodiversity conservation, ecosystem functions, climate change mitigation, landscape connectivity and the delivery of ecosystem services, optimizing livelihood benefits for people. The Atlantic Forest, a worldwide biodiversity hotspot, which presents large areas in natural reg…	Agroforestry; Atlantic Forest; Biodiversity conservation; Environmental legislation; Forest certification; Land use policy	Land Use Policy	10.1016/j.landusepol.2021.105802	11	Not included	Other biome/country
Vibrans A. Christian; Oliveira L.Z.; Gasper A.L. de; Lingner D. V.; Schorn L.A.; Silva D.A. da	2022	Unprecedented large-area turnover estimates for the subtropical Brazilian Atlantic Forest based on systematically-gathered data	Secondary forests play an important role as landscape elements, providing carbon uptake, biodiversity recovery, and income for rural communities. We aimed to present change estimates for three forest types in the subtropical Atlantic Forest, namely evergreen rainforest (ERF), Araucaria forest (AF), and semi-deciduous forest (SF). We used data gathered on 303 systematically-distributed permanent p…	Aboveground biomass; Carbon dynamics; Change analysis; Generalized additive model; Population estimates; Secondary forests	Forest Ecology and Management	10.1016/j.foreco.2021.119902	2	Included
Vieira A.C.; Lopes I.S.; Fonseca P.L.C.; Olmo R.P.; Bittencourt F.; de Vasconcelos L.M.; Pirovani C.P.; Gaiotto F.A.; Aguiar E.R.G.R.	2022	Expanding the environmental virome: Infection profile in a native rainforest tree species	Agroforestry systems (AFS) for cocoa production combine traditional land-use practices with local biodiversity conservation, resulting in both ecological and agricultural benefits. The cacao-cabruca AFS model is widely implemented in regions of the Brazilian Atlantic Forest. Carpotroche brasiliensis (Raddi) A. Gray (Achariaceae) is a tree found in cabruca landscapes that is often used for refores…	agroforestry; Carpotroche brasiliensis; metatranscriptomics; rainforest tree; virome	Frontiers in Microbiology	10.3389/fmicb.2022.874319	3	Not included	No applicable considerations/outcomes for the purpose
Villa P.M.; Martins S.V.; Pilocelli A.; Kruschewsky G.C.; Dias A.A.; Nabeta F.H.	2022	Attributes of stand-age-dependent forest determine technosol fertility of Atlantic forest re-growing on mining tailings in Mariana, Brazil	Understanding how soil fertility changes due to environmental conditions and stand-age-dependent forest attributes is important for local-scale forest restoration. We evaluated the effects of stand-age-dependent forest attributes (plant community composition and litter stock) on soil and technosol fertility across two second-growth Atlantic forests (SGF) after the deposition of mining tailings in…	Ecological indicators; Forest recovery; Litter stock; Nutrient recovery; Technosol	Journal of Forestry Research	10.1007/s11676-021-01359-z	6	Included
Zupo T.; Freitas J. L.; Reis D.A. dos; Siqueira M.F. de	2022	Trends and knowledge gaps on ecological restoration research in the Brazilian Atlantic Forest	Given the current global environmental crisis, restoring degraded ecosystems stands out among the nature-based solutions to mitigate climate change, reestablish ecosystem services, and maintain biodiversity and human well-being. The high biodiversity of the Atlantic Forest (AF) and its severe degradation turned it into a “restoration hotspot.” We performed a bibliometric analysis of the research …	bibliometric analysis; deforestation; ecosystem services; forest restoration; functional traits; natural regeneration; restoration policies; scientific collaboration networks	Restoration Ecology	10.1111/rec.13645	8	Not included	No applicable considerations/outcomes for the purpose
Albuquerque R.W.; Ferreira M.E.; Olsen S.I.; Tymus J.R.C.; Balieiro C.P.; Mansur H.; Moura C.J.R.; Costa J.V.S.; Branco M.R.C.; Grohmann C.H.	2021	Forest restoration monitoring protocol with a low-cost remotely piloted aircraft: Lessons learned from a case study in the brazilian atlantic forest	Traditional forest restoration (FR) monitoring methods employ spreadsheets and photos taken at the ground level. Since remotely piloted aircraft (RPA) generate a panoramic high resolution and georeferenced view of the entire area of interest, this technology has high potential to improve the traditional FR monitoring methods. This study evaluates how low-cost RPA data may contribute to FR monitor…	Atlantic forest; Drones; SfM-MVS; Structural parameters; Unmanned aerial vehicle	Remote Sensing	10.3390/rs13122401	6	Not included	No applicable considerations/outcomes for the purpose
Almeida D.R.A.D.; Broadbent E.N.; Ferreira M.P.; Meli P.; Zambrano A.M.A.; Gorgens E.B.; Resende A.F.; de Almeida C.T.; do Amaral C.H.; Corte A.P.D.; Silva C.A.; Romanelli J.P.; Prata G.A.; de Almeida Papa D.; Stark S.C.; Valbuena R.; Nelson B.W.; Guillemot J.; Féret J.-B.; Chazdon R.; Brancalion P.H.S.	2021	Monitoring restored tropical forest diversity and structure through UAV-borne hyperspectral and lidar fusion	Remote sensors, onboard orbital platforms, aircraft, or unmanned aerial vehicles (UAVs) have emerged as a promising technology to enhance our understanding of changes in ecosystem composition, structure, and function of forests, offering multi-scale monitoring of forest restoration. UAV systems can generate high-resolution images that provide accurate information on forest ecosystems to aid decis…	Drones; Forest landscape restoration; Hyperspectral remote sensing; Leaf area density; Lidar remote sensing; Tropical forests; Vegetation indices	Remote Sensing of Environment	10.1016/j.rse.2021.112582	73	Included
Amazonas N.T.; Forrester D.I.; Silva C.C.; Almeida D.R.A. de; Oliveira R.S.; Rodrigues R.R.; Brancalion P.H.S.	2021	Light- and nutrient-related relationships in mixed plantations of Eucalyptus and a high diversity of native tree species	Mixed plantations composed of Eucalyptus intercropped with a high diversity of native tree species are a promising option for combining biodiversity recovery with wood production during forest landscape restoration. The viability of this approach relies not only on its potential to offset implementation costs but also on the capacity of native trees to perform well when intercropped with Eucalypt…	Competition; Complementarity; Facilitation; Forest landscape restoration; High diversity mixed plantation; Tropical forest restoration	New Forests	10.1007/s11056-020-09826-x	4	Not included	No applicable considerations/outcomes for the purpose
Araújo E.F.; Carreço R.L.B.; Silva J.P.M.; Carvalho M.B. de; Bighi K.N.; Gonçalves E.O.; Caldeira M.V.W.; Godinho T.O.	2021	Silvicultural performance of Plathymenia reticulata with phosphorous addition in Forest Atlantic, Brazil	The objective of this study was to analyse the initial medium-term growth of a P. reticulata settlement under different phosphorus doses. The experiment was carried out in an area of Atlantic Forest, Sooretama, Northern Espírito Santo State, Brazil. Five doses of P per each tree (0 g, 27 g, 47 g, 67 g and 87 g) were tested in a randomized block design with three replicates and 18 plants per plot.…	Forest nutrition; Forest restoration; Mixed models; Tree legume; Tropical forestry	Madera y Bosques	10.21829/myb.2021.2722042	0	Not included	≥ 1 citation (2021-2022)
Araújo-Santos I.; Morante-Filho J.C.; Oliveira S.; Cabral J.P.; Rocha-Santos L.; Cassano C.R.; Faria D.; Benchimol M.	2021	Seed rain in cocoa agroforests is induced by effects of forest loss on frugivorous birds and management intensity	Tropical forests have been intensively degraded and deforested for different anthropogenic uses, mostly associated to agricultural expansion due to increasing human demands. Therefore, an emerging number of studies has advocated on the benefits of land-sharing strategies such as agroforestry systems which conciliate biodiversity conservation with production. Yet features at both landscape and loc…	Agroforestry systems; Deforestation; Forest management; Seed dispersers; Vegetation regeneration	Agriculture, Ecosystems and Environment	10.1016/j.agee.2021.107380	7	Not included	No applicable considerations/outcomes for the purpose
Bechara F. C.; Trentin B.E.; Engel V. L.; Estevan D.A.; Ticktin T.	2021	Performance and cost of applied nucleation versus high-diversity plantations for tropical forest restoration	How to best restore highly diverse tropical forests to deliver an affordable and effective legacy of biodiversity remains an ecological dilemma. We investigated both vegetation recovery and financial outcomes of forest restoration in applied nucleation and high-diversity plantation plots in the Atlantic forest of Brazil. We used a randomized block design with four replicates (40 × 54 m plots) for…	Atlantic forest; Brazil; Natural regeneration; Recovery; Subtropical forest; Succession	Forest Ecology and Management	10.1016/j.foreco.2021.119088	17	Included
Brancalion P.H.S.; Guillemot J.; César R.G.; Andrade H.S.; Mendes A.; Sorrini T.B.; Piccolo M.D.C.; Peluci M.C.; Moreno V.D.S.; Colletta G.; Chazdon R.L.	2021	The cost of restoring carbon stocks in Brazil's Atlantic Forest	Knowing which restoration approach provides the best returns on investment for accumulating carbon is essential to foster restoration planning, financing, and implementation. Here, we explored the cost-effectiveness and drivers of aboveground and soil carbon accumulation in restored forests across an agricultural landscape of Brazil's Atlantic Forest. The recovery of aboveground and soil carbon s…	carbon sequestration; natural regeneration; passive restoration; restoration plantations; soil carbon; tree planting	Land Degradation and Development	10.1002/ldr.3764	14	Included
Brasileiro-Assing A.C.B.; Wironen M.; Adams A.; Farley J.; Sinisgalli P.A. de A.; Schmitt-Filho A.	2021	Sustainable intensification of livestock as a means to achieve forest conservation and food production in the Brazilian Southern Atlantic forest	Brazil’s Atlantic Forest is a biodiversity hotspot. Efforts to restore the forest must address the tradeoffs facing family farmers. In this paper, we combine literature review and empirical analysis to evaluate the ways in which an agroecological practice–Management Intensive Grazing (MIG)–can contribute to sustainable intensification in southern Brazil. Our results show that farmers adopting MIG…	atlantic Forest; dairy production; forest conservation; management intensive grazing; Sustainable intensification	Agroecology and Sustainable Food Systems	10.1080/21683565.2021.1896617	1	Not included	Not about restoration
Capellesso E.S.; Cequinel A.; Marques R.; Sausen T. L.; Bayer C.; Marques M.C.M.	2021	Co-benefits in biodiversity conservation and carbon stock during forest regeneration in a preserved tropical landscape	To counter increasing CO2 emissions and plant biodiversity loss, ecological restoration has been proposed as a means to sequester carbon as well as to increase species diversity in tropical landscapes. Here we examine how natural regeneration is associated with changing plant diversity and carbon stocks in the Atlantic Forest of southern Brazil. Aboveground carbon stocks and plant species diversi…	Atlantic Forest; Brazil; Ecosystem services; IUCN red list; Paris Agreement; Restoration	Forest Ecology and Management	10.1016/j.foreco.2021.119222	25	Not included	No applicable considerations/outcomes for the purpose
Castro E.B.V.de ; Lanna A.M.; Lobo A.C.; Feliciani F.; Bradford R.B.; Nascimento J.L. do; Grelle C.E.V.	2021	The Atlantic forest trail: Reconnecting people, biodiversity, and protected areas	The Atlantic Forest Trail (AFT) is a 4000-km trail under implementation in the Southern and Southeastern regions of Brazil, following the Serra do Mar and extending to the Serra Geral mountain ranges. The trail crosses 90 protected areas that include federal, state, and private lands, as well as several other protected areas at different levels of implementation and management. There are almost 3…	Conservation engagement; Conservation strategies; Ecological corridors; Ecotourism; Outdoor activities	The Atlantic Forest: History, Biodiversity, Threats and Opportunities of the Mega-diverse Forest	10.1007/978-3-030-55322-7_19	3	Not included	No applicable considerations/outcomes for the purpose
Chagas G. de F.; Salk C.F.; Vidal E.J.; Souza S.E.X.F. de; Brancalion P.H.S.	2021	Exploiting fruits of a threatened palm to trigger restoration of Brazil's Atlantic Forest	Recent global commitments to forest and landscape restoration in the tropics call for new management approaches that benefit both biodiversity and livelihoods of forest-dependent people. The sustainable use of wild forest products is a promising pathway, but requires clarity about harvested species' demography and harvesters' rights. Here, we explored how the exploitation of fruits of the threate…	agroforestry; conservation through use; demographic modeling; Euterpe edulis; forest restoration; non-timber forest products; protected areas	Restoration Ecology	10.1111/rec.13294	7	Not included	No applicable considerations/outcomes for the purpose
d'Albertas F.; González-Chaves A.; Borges-Matos C.; Paciello V.; Maron M. Z. de A.; Metzger J.P.	2021	Private reserves suffer from the same location biases of public protected areas	Setting aside private land is an essential component of the biodiversity crisis response. In Brazil, landowners are required to have Legal Reserves (LR) (20%–80% of their property set aside for native vegetation) which, if degraded, need to be restored. Alternatively, landowners can compensate for an LR deficit by purchasing surplus credits. Each landowner can define the location and spatial arra…	Atlantic Forest; Environmental policy; Forest code; Governance; Land-regulation; Natural Vegetation Protection Law; Private-land conservation	Biological Conservation	10.1016/j.biocon.2021.109283	8	Included
Dias-Júnior A.F.; Pincelli A.L.M.S.; Silva A.P. C. da; Silva Á.M. da; Souza N.D. de; Tommasiello-Filho M.; Brito J.O.	2021	Integrating species and successional classes for wood production in a mixed forest restoration system in a neotropical region	As forests in neotropical regions, particularly in developing countries, are devastated, interventions to restore biodiversity and its ecological functions are needed. Rural producers have thus been encouraged to grow trees for wood production as an economic activity. The objective of this study was to quantify the increment of wood density of four forest species from different successional class…	Maintenance of forest restoration; Successional classes of forest species; Timber species of neotropical forest; X-ray densitometry	Journal of Forestry Research	10.1007/s11676-021-01297-w	2	Not included	No applicable considerations/outcomes for the purpose
Grelle C.E.V.; Niemeyer J.; Castro E.B.V. de; Lanna A.M.; Uzeda M.; Vieira M.V.	2021	Sustainability issues in a tropical mega trail	Sustainability is a target that involves many socio-ecological questions, depends on opportunities and combines different initiatives. This can be especially difficult in regions with high biodiversity scores, mega cities, high level of human populations and an intense and long-standing land use. Here, we show how a mega trail, named Atlantic Forest Trail, within the Brazilian Atlantic Forest can…	Brazilian Atlantic forest; conservation on private lands; ecological corridors; ecological restoration; ecotourism; functional connectivity	Royal Society Open Science	10.1098/rsos.201840	2	Not included	No applicable considerations/outcomes for the purpose
Guerin N.; Mendes F.B.G.; Cianciaruso M.V.; Suganuma M.S.; Durigan G.	2021	Pure or mixed plantings equally enhance the recovery of the Atlantic forest	Planting native trees in high diversity has been widely recommended to recover tropical forests to regain ecosystems that are taxonomically and functionally similar to the native forests. However, whether planting mixed stands would provide better results than planting pure stands remains to be demonstrated. Aiming to support seasonal tropical forest restoration in the highly fragmented landscape…	Community assembly; Ecological restoration; Ecological succession; Functional diversity; Functional traits; Secondary forests; Tropical forest restoration	Forest Ecology and Management	10.1016/j.foreco.2021.118932	8	Not included	No applicable considerations/outcomes for the purpose
Jordão T.C.; Prado I.G.D.O.; Silva M.D.C.S. da; Diogo N.V.; Prates-Júnior P.; Veloso T.G.R.; Cardoso E.B.; Neves J.C.L.; Fernandes R.B.A.; Kasuya M.C.M.	2021	Shifts in Arbuscular Mycorrhizal fungal properties due to vegetative remediation of mine spoil contamination from a dam rupture in Mariana, Brazil	The rupture of the Fundão dam in Brazil in November 2015 covered the soil with iron ore mining waste (IOMW) and removed vegetation. Arbuscular mycorrhizal fungi (AMF) can benefit vegetation growth and soil structure, assisting the rehabilitation of degraded areas. Therefore, the objective of the present work was to evaluate the AMF community structure and investigate the effect of the technosol p…	Land reclamation; Microbial indicator; Monitoring program; Revegetation; Soil health	Applied Soil Ecology	10.1016/j.apsoil.2021.103885	11	Not included	No applicable considerations/outcomes for the purpose
Laurindo L.K.; Souza T.A.F. de; Silva L.J.R. da; Casal T.B.; Pires K. de J.C.; Kormann S.; Schmitt D.E.; Siminski A.	2021	Arbuscular mycorrhizal fungal community assembly in agroforestry systems from the Southern Brazil	Soil ecosystem disturbances promoted by the biological invasion can promote soil food web degradation by disrupting arbuscular mycorrhizal fungi (AMF) community structure. We aimed to compare the benefit of native tree plantings (e.g., Araucaria angustifolia, Ilex paraguariensis, and Mimosa scabrella) in a 5-year agroforestry system to overcome the soil disturbance due to invasion by Pine trees o…	Arbuscular mycorrhizal fungal community structure; Atlantic Forest Biome; Glomeromycota; Mixed ombrophilous forest; Native tree species	Biologia	10.1007/s11756-021-00700-5	17	Not included	No applicable considerations/outcomes for the purpose
Lemgruber L.S.; Maioli V.; Latawiec A.E.; Solórzano A.; Moraes L.F.D.; Lino E.D.S.M.; Pena I.A.B.; Strassburg B.B.N.	2021	Socioeconomic impacts of urban restoration in the Atlantic Forest, Brazil	Ecological restoration provides a range of ecosystem services. However, the social aspects of restoration are rarely reported. Here we assess the socioeconomic effects of the restoration project called “Mutirão Reflorestamento” (MR), located in an urban fragment of Atlantic Forest in Rio de Janeiro. We conducted a survey in eight communities, involving 139 residents, where 62 worked for the MR Pr…	Atlantic Forest; Mutirão Reflorestamento project; Social indicators; Urban ecological restoration	Urban Forestry and Urban Greening	10.1016/j.ufug.2021.127271	7	Included
Lemos C.M.G.; Andrade P.R.; Rodrigues R.R.; Hissa L.; Aguiar A.P.D.	2021	Combining regional to local restoration goals in the Brazilian Atlantic forest	To achieve regional and international large-scale restoration goals with minimum costs, several restoration commitments rely on natural regeneration, a passive and inexpensive strategy. However, natural regeneration potential may vary within the landscape, mainly due to its historical context. In this work, we use spatially explicit restoration scenarios to explore how and where, within a given r…	Cost-effectiveness; Ecological forest restoration; Land change models; Payments for environmental services; Restoration methods; Restoration planning	Regional Environmental Change	10.1007/s10113-021-01792-0	4	Included
Lima A.P.M. de; Prado R.B.; Latawiec A.E.	2021	Payment for water-ecosystem services monitoring in brazil	The reduction of tropical forests has generated a loss of ecosystem services across the globe. In Brazil, essential biomes related to water provision (such as the Atlantic Forest and Savanna) have been degraded, compromising water-ecosystem services. Payment for water-ecosystem services (water PES) has been implemented as a tool to stimulate changes in the use and management of these areas. Many …	Indicators; Perspectives for water PES monitoring; Water PES monitoring gaps	Revista Ambiente e Agua	10.4136/ambi-agua.2684	3	Not included	No applicable considerations/outcomes for the purpose
Lima M.S. de; Araujo M.M.; Aimi S.C.; Oliveira V.V.T. de; Berghetti Á.L.P.; Nascimento N.F.; Tarouco C.P.	2021	Use of physiological attributes to select native forest species for forest restoration in the southern Atlantic forest biome, Brazil	In subtropical regions, the selection of species for restoration is conducted as a part of phytosociological studies. This may be complemented by physiological characterization of the species in response to light. The objectives of this study were to identify the physiological attributes performance of native forest species that are conducive to restoration and to identify groups of species for p…	Chlorophyll a fluorescence; Light levels; net assimilation of CO<sub>2</sub>; Successional groups; Water use efficiency	Forest Ecology and Management	10.1016/j.foreco.2021.119659	8	Not included	No applicable considerations/outcomes for the purpose
Maioli V.; Monteiro L.M.; Tubenchlak F.; Pepe I.S.; Carvalho Y.B. de; Gomes F.D.; Strassburg B.B.; Latawiec A.E.	2021	Local Perception in Forest Landscape Restoration Planning: A Case Study From the Brazilian Atlantic Forest	Understanding local stakeholders' perception and their relation with the landscape and its natural resources is an important step for successfully implementing Forest Landscape Restoration (FLR). Here, we present a case study on FLR in the context of a global biodiversity hotspot—the Brazilian Atlantic Forest, using a participatory approach to include local stakeholders' knowledge and perception …	ecosystem services; forest restoration and conservation; participatory approach; private lands; public policy; rural landowners	Frontiers in Ecology and Evolution	10.3389/fevo.2021.612789	6	Included
Oliveira R.E. de; Engel V.L.; Loiola P. de P.; Moraes L. F. D. de; Vismara E. de S.	2021	Top 10 indicators for evaluating restoration trajectories in the Brazilian Atlantic Forest	Considering that ecosystem restoration is a long-term process, the evaluation of each stage of its trajectory may allow us to predict the success of the restoration goals. Given that there are plenty of indicators in the scientific literature for measuring restoration success, and there are stakeholders which are the key actors of restoration, our aim was to determine a common and simple set of i…	Attributes; Forest restoration; Monitoring; Ranking; Stakeholders; Success	Ecological Indicators	10.1016/j.ecolind.2021.107652	14	Included
Paes E. de. C.; Fernandes I.O.; Dias F.P.M.; Pereira E.G.; Santos D.N.; Lima J.M. de; Nóbrega R.S.A.; Nóbrega J.C.A.	2021	Land use, management and physical attributes of dense Ferralsols in tropical northeastern Brazil	In Brazil, Haplic Ferralsols (Densic) are commonly known to have physical limitations, including higher bulk density and less drainable porosity, less water infiltration and greater resistance to root growth. However, there are extensive areas with these soils in Brazil that are important for agricultural production. Because maintaining and/or recovering the physical quality of these soils is an …	Agroforestry systems; Cohesive soils; Land use and management systems; Organic carbon	Catena	10.1016/j.catena.2021.105321	4	Not included	No applicable considerations/outcomes for the purpose
Paula E.V. de; Paz O.L. de S. da; Pai M.O.D.; Oliveira M. de	2021	Sustaining Port Activities Through Nature Conservation: The Case of Paraná Coast in Southern Brazil	The South and Southeast of Brazil’s coastal region are marked by the presence of the Serra do Mar, an orographic chain that extended over 1500 km between the states of Santa Catarina and Rio de Janeiro. This environment has a characteristic susceptibility to a high rate of sediment production due to the erosion capacity of the river network and the intensity of rains. As a result, the silting of …	Agroforestry system; Environmental fragility; Paranaguá Estuarine Complex; Payment for environmental services; Sediment production	Practices in Regional Science and Sustainable Regional Development: Experiences from the Global South	10.1007/978-981-16-2221-2_7	0	Not included	Not about restoration
Rodrigues A.C.; Villa P.M.; Ferreira-Júnior W.G.; Schaefer C.E.R.G.; Neri A.V.	2021	Effects of topographic variability and forest attributes on fine-scale soil fertility in late-secondary succession of Atlantic Forest	Background: Understanding how soil fertility changes due to topographical conditions and forest attributes is an essential premise for local-scale forest management practices. We evaluated the effects of topographic variables and forest attributes on soil fertility along a local topographical gradient in a Brazilian Atlantic Forest. We hypothesised that soil fertility is positively affected by to…	Convexity; Soil variability; Succession; Topographical gradient; Tropical forests	Ecological Processes	10.1186/s13717-021-00333-1	9	Included
Rosa M.R.; Brancalion P.H.S.; Crouzeilles R.; Tambosi L.R.; Piffer P.R.; Lenti F.E.B.; Hirota M.; Santiami E.; Metzger J.P.	2021	Hidden destruction of older forests threatens Brazil's Atlantic Forest and challenges restoration programs	Understanding the dynamics of native forest loss and gain is critical for biodiversity conservation and ecosystem services, especially in regions experiencing intense forest transformations. We quantified native forest cover dynamics on an annual basis from 1990 to 2017 in Brazil's Atlantic Forest. Despite the relative stability of native forest cover during this period (~28 Mha), the ongoing los…		Science Advances	10.1126/sciadv.abc4547	109	Included
Saad S.I.; Silva J.M. da; Ponette-González A.G.; Silva M.L.N.; Rocha H.R. da	2021	Modeling the on-site and off-site benefits of Atlantic forest conservation in a Brazilian watershed	Payment for Ecosystem Services (PES) programs are used as an approach to promote ecosystem conservation and restoration for hydrologic and other benefits. To quantify these benefits, we modeled the on-site (for rural landowners) and off-site benefits (for downstream water users relying on a large reservoir) of a pioneer municipal level PES project in Brazil established in 2005. We modeled the eff…	Best management; Ecosystem services valuation; Erosion; Modeling ecosystem services; Payment for watershed services; Practices; Unpaved roads	Ecosystem Services	10.1016/j.ecoser.2021.101260	8	Included
Sandre A.A.; Fruehauf A.L.; Miyahara A.A.L.; Rosa A.A.; Maruyama C.M.; Locoselli G.M.; Candido L.F.; Lombardo M.A.; Coelho M.A.; Murolo R.P.; Pombo R.M.R.; Marques T.H.N.; Pellegrino P.R.M.	2021	Geodesign Brazil: Trees for the Metropolitan Area of São Paulo	Trees are central in the Nature-based Solutions for promoting simultaneously quality of life and biodiversity while providing mitigation and adaptive ecosystem services in the cities. Based on the Geodesign framework using the GISColab Platform, the impact of decision-making scenarios on tree-cover changes, as well as the consequences it will have for carbon sequestration, was evaluated for 2020,…	Carbon credit; Early-adopter; Geodesign framework; Urban trees	Lecture Notes in Computer Science (including subseries Lecture Notes in Artificial Intelligence and Lecture Notes in Bioinformatics)	10.1007/978-3-030-86979-3_33	3	Not included	Full text unavailable
Santos C. R. dos; Freitas R. R. de; Costa R. N. e; Pimenta L.H. Fra	2021	Ecosystem-based disaster management in the coastal zone: Governance and public engagement after fires in a state park in southern Brazil	Ecosystem-based disaster management focus on conservation or restoration of ecosystem services provided by healthy ecosystems. To be put into practice, this approach requires the engagement of different social actors in collaborative processes that reduce the risk of disasters. In this research, we analyzed the engagement of social actors in the restoration of coastal ecosystems after the success…	Atlantic rainforest; Massiambú; Santa catarina; Serra do tabuleiro state park; Social-ecological system	International Journal of Disaster Risk Reduction	10.1016/j.ijdrr.2021.102449	1	Not included	No applicable considerations/outcomes for the purpose
Santos F.M.; Terra G.; Piotto D.; Chaer G.M.	2021	Recovering ecosystem functions through the management of regenerating community in agroforestry and plantations with Khaya spp. in the Atlantic Forest, Brazil	Our aims were to describe the role of the selective management of regenerating community (RC) on the recovery of ecosystem functions in production areas of African mahoganies under mixed stands and agroforestry systems, established on abandoned farmland. A randomized block experiment was set up with the following treatments: (T1) mixed-plantation of African mahogany under conventional system (inc…	Biomass production; Nutrient accumulation; Nutrient cycling; Successional agroforestry; Tropical forest	Forest Ecology and Management	10.1016/j.foreco.2020.118854	13	Not included	No applicable considerations/outcomes for the purpose
Siqueira M. V. B. M.; Maximiliano Bajay M.; Grando C.; Campos J. B. de; Toledo J.A.M.; Domingues G.T.; Macrini C.; Tambarussi E.V.; Brancalion P.H.S.; Rodrigues R.r.; Pinheiro J.B.; Zucchi M.I.	2021	Genetic diversity of reintroduced tree populations of Casearia sylvestris in Atlantic forest restoration sites	The restoration projects in the Brazilian Atlantic Forest have shown more concern about genetic variability in floristic diversity in the last years. To create effective conservation policies, we need extensive knowledge on structures and patterns of genetic variation between natural populations and within them. We characterized the genetic population of Casearia sylvestris Swartz in an area unde…	Brazilian biodiversity; Forest fragmentation; Genetics restoration; Guaçatonga; Tropical forest	Forest Ecology and Management	10.1016/j.foreco.2021.119703	3	Not included	No applicable considerations/outcomes for the purpose
Souza B.A.; Rosa J.C.S.; Siqueira-Gay J.; Sánchez L.E.	2021	Mitigating impacts on ecosystem services requires more than biodiversity offsets	Biodiversity offsets are increasingly required as a condition to develop new projects in the context of the mitigation hierarchy. There is widespread understanding that conservation and restoration measures are necessary to maintain the supply of ecosystem services, but the relationship between biodiversity offsets and ecosystem services affected by development projects is still poorly understood…	Atlantic forest; Impact assessment; Impact mitigation; Mining; Rupestrian grasslands	Land Use Policy	10.1016/j.landusepol.2021.105393	11	Not included	No applicable considerations/outcomes for the purpose
Valente R.A.; de Mello K.; Metedieri J.F.; Américo C.	2021	A multicriteria evaluation approach to set forest restoration priorities based on water ecosystem services	Forest plays an important role in keeping water ecosystem services, such as drinking water provision. Thus, payment for ecosystem services is an essential instrument to promote forest restoration in agricultural watersheds. However, funds are limited and must be well planned to ensure water resources conservation and water ecosystem services improvement. In this context, our study aimed to identi…	Atlantic forest; Forest restoration; Participatory analysis; Payment for ecosystem services; Watershed management; Weighted linear combination method	Journal of Environmental Management	10.1016/j.jenvman.2021.112049	33	Included
Vásquez-Castro D.C.; Rodrigues R.R.; Meli P.; Brancalion P.H.S.; Silva R.R.; Couto H.T.Z.	2021	Preliminary results of using green manure species as a cost-effective option for forest restoration	Reducing costs of implementation and maintenance of restoration activities is crucial for a project’s success. In order to achieve it, direct seeding and the use of green manure species have been proposed as potential alternatives. Here, we compare some preliminary results on seedlings performance and cost on four restoration techniques including these alternatives in the Atlantic Forest of Brazi…	Covering species; Direct seeding; Restoration cost	Scientia Forestalis/Forest Sciences	10.18671/SCIFOR.V48N127.21	3	Not included	No applicable considerations/outcomes for the purpose
Young C.E.F.; Castro B.S. de	2021	Financing conservation in the Brazilian Atlantic Forest	The Atlantic Forest is one of the world's biodiversity hotspots, due to a long term process of deforestation that must be reversed. Financial resources are necessary to foster the protection of remaining forests and restore the native habitats. This paper presents some alternatives to finance the conservation of the Atlantic Forest in Brazil and some economic instruments to enhance sustainable de…	Atlantic Forest; Brazil; Environmental policy; Financial mechanisms	The Atlantic Forest: History, Biodiversity, Threats and Opportunities of the Mega-diverse Forest	10.1007/978-3-030-55322-7_21	2	Not included	Not about restoration
Zambiazi D.C.; Fantini A.C.; Piotto D.; Siminski A.; Vibrans A.C.; Oller D.C.; Piazza G.E.; Peña-Claros M.	2021	Timber stock recovery in a chronosequence of secondary forests in Southern Brazil: Adding value to restored landscapes	The Brazilian Atlantic forest is largely covered by secondary forests, mostly regenerated after the abandonment of patches previously used for shifting cultivation. A characteristic of these secondary forests is the significant timber volume from fast-growing species at ages as young as 30–40 years. In this study, we investigated changes that occur in timber production of secondary forest during …	Commercial tree species; Dominant species; Fast-growing; Timber quality; Wood-producing species	Forest Ecology and Management	10.1016/j.foreco.2021.119352	11	Included
Brancalion P.H.S.; Amazonas N.T.; Chazdon R.L.; van Melis J.; Rodrigues R.R.; Silva C.C.; Sorrini T.B.; Holl K.D.	2020	Exotic eucalypts: From demonized trees to allies of tropical forest restoration?	International forest landscape restoration commitments have promoted the restoration of millions of hectares of degraded and deforested lands globally, but few forest restoration approaches provide both ecologically-sound and financially-viable solutions for achieving the spatial scale proposed. One potential revenue source for restoration is selective harvesting of timber, a product for which th…	Atlantic forest; ecological restoration; Eucalyptus; forest and landscape restoration; large-scale restoration; natural regeneration; restoration costs; restoration economy	Journal of Applied Ecology	10.1111/1365-2664.13513	61	Included
Carrasco R.A.; Pinheiro M.M.F.; Junior J.M.; Cicerelli R.E.; Silva P.A.; Osco L.P.; Ramos A.P.M.	2020	Land use/land cover change dynamics and their effects on land surface temperature in the western region of the state of São Paulo, Brazil	In recent years, the impacts associated with changes in land use and land cover (LULC) over natural processes have received attention. Examining these changes can assist in urban/rural planning activities, temperature change analysis, and environmental monitoring. Land surface temperature (LST) is one of the main physical parameters used to measure the impacts proportioned by LULC changes. Severa…	Environmental impact; Multi-spectral and multi-temporal analyses; Sustainable land use policies	Regional Environmental Change	10.1007/s10113-020-01664-z	15	Not included	No applicable considerations/outcomes for the purpose
Filho A.S.; Farley J.	2020	Transdisciplinary case study approaches to the ecological restoration of rainforest ecosystems	This chapter describes the latest phase of a participatory action research project initiated in 1990 by the Federal University of Santa Catarina and local farmers in Santa Rosa de Lima, Santa Catarina, Brazil. The Project involved university students and professors, extension agents, agricultural cooperatives and local and state governments. The current phase, initiated in 2008, is implementing a…	Agroecology; Agroecosystems rehabilitation; Brazil’s new forest code; Ecological restoration; Ecological thresholds; Family farming; Landscape management; Payments for ecosystem services	Ecological Economic and Socio Ecological Strategies for Forest Conservation: A Transdisciplinary Approach Focused on Chile and Brazil	10.1007/978-3-030-35379-7_10	7	Not included	Full text unavailable
Fiorini A.C.F.; Mullally C.; Swisher M.; Putz F.E.	2020	Forest cover effects of payments for ecosystem services: Evidence from an impact evaluation in Brazil	We evaluate the effects of “Water and Forest Producers” (PAF), a payment for ecosystem services project, on forest cover outcomes in a watershed serving the Rio de Janeiro region of Brazil. We apply propensity score matching and regression to 81 beneficiary properties on 8848 ha and 398 control properties on 33,748 ha. We estimate the average treatment effect on the treated for changes in rates o…	Atlantic Forest; Brazil; Ecosystem services; Impact assessment; Participation; Reforestation; Watershed	Ecological Economics	10.1016/j.ecolecon.2019.106522	30	Included
Froufe L.C.M.; Schwiderke D.K.; Castilhano A.C.; Cezar R.M.; Steenbock W.; Seoane C.E.S.; Bognola I.A.; Vezzani F.M.	2020	Nutrient cycling from leaf litter in multistrata successional agroforestry systems and natural regeneration at Brazilian Atlantic Rainforest Biome	The conversion of forests to agricultural crops impacts these ecosystems, causing negative changes in the biological, physical and chemical soil attributes. Agroforestry systems (AFs) represent an environmental sustainable alternative that can bind healthy food production and nature conservation. Litter production and decomposition are key roles to carbon and nutrient cycles in the tropics, as th…	Agrofloresta; Decay rates; Leaf decomposition; Litterbag; Litterfall	Agroforestry Systems	10.1007/s10457-019-00377-5	23	Not included	No applicable considerations/outcomes for the purpose
Gardon F.R.; Toledo R.M.D.; Brentan B.M.; Santos R.F.D.	2020	Rainfall interception and plant community in young forest restorations	The conversion of tropical forests to human land-use threatens biodiversity conservation and the delivery of many ecosystem services, especially water-related ecosystem services. In these landscapes, many investments have been made to restore native forests and recover hydrological processes lost by deforestation. Rainfall interception is a key hydrological process for water-related ecosystem ser…	Ecosystem services; Forest restoration; Monitoring; Plant community; Rainfall interception; Tropical forest	Ecological Indicators	10.1016/j.ecolind.2019.105779	13	Included
Gomes E. P. C.; Sugiyama M.; Oliveira-Junior C.J.F. DE; Prado H.M.; Ribeiro-Filho A.A.; Adams C.	2020	Post-agricultural succession in the fallow swiddens of Southeastern Brazil	Agricultural practices have been occurring for centuries in the Brazilian Atlantic Rain Forest, which contains one of the highest levels of biodiversity in the world. The communities that still practice traditional shifting agriculture are constrained by legal, economic and social factors, which makes the practice of itinerant agriculture a complex dynamic process. The long-term effect of repeate…	Disturbance; Forest regeneration; Land use; Shifting cultivation; Species diversity; Tropical secondary forest	Forest Ecology and Management	10.1016/j.foreco.2020.118398	13	Included
Guedes B.J.; Massi K.G.; Evers C.; Nielsen-Pincus M.	2020	Vulnerability of small forest patches to fire in the Paraiba do Sul River Valley, southeast Brazil: Implications for restoration of the Atlantic Forest biome	The Atlantic Forest biome, a biodiversity hotspot historically threatened by deforestation and human disturbance, has recently seen a net gain in native forest cover due to changes in land use, enactment of new laws, and substantial investment in restoration. Like many South American and global ecosystems, the Atlantic Forest biome has also experienced an increase in area burned by wildfire large…	Burning; Edge; Fragment; Pasture; Tropical rainforest	Forest Ecology and Management	10.1016/j.foreco.2020.118095	22	Included
Kersul M.G.; Costa N.A.; Boullosa R.G.; Silva A.A.S.; Rios É.O.; Munhoz A.D.; Andrade-Silva B.E.; Maldonado A., Júnior; Gentile R.; Alvarez M.R.	2020	Helminth communities of sigmonontine rodents in cocoa agroforestry systems in Brazil	Agroforestry is an alternative kind of land use where the native vegetation is surrounded or intercalated by crops of economic interest. This system may maintain species richness by promoting the habitat heterogeneity or serving as ecological corridors. The aim of this study was to describe the gastrointestinal helminth fauna and to analyse the parasitological parameters of the helminth communiti…	Atlantic forest; Ecology; Mammals; Nematoda; Parasite; Parasitism	International Journal for Parasitology: Parasites and Wildlife	10.1016/j.ijppaw.2019.11.008	9	Not included	No applicable considerations/outcomes for the purpose
Lemos F.G.; Costa A.N.; Azevedo F.C.; Fragoso C.E.; Freitas- M.C.; Rocha E.C.	2020	Surveying in highly-modified landscapes to document the occurrence of threatened species: A study of the giant armadillo Priodontes maximus in central Brazil	Studies on threatened species in highly modified and unprotected landscapes are necessary for the development of appropriate conservation policies. This is particularly important for species with large home ranges, such as the giant armadillo Priodontes maximus, whose occurrence in anthropogenic landscapes is poorly known despite its categorization as Vulnerable on the IUCN Red List. We searched …	Agro-ecosystems; Biodiversity loss; Cingulata; Extinction debt; Fragmented landscapes; Neotropical habitat; Priodontes maximus; Wildlife conservation	ORYX	10.1017/S0030605317001867	7	Not included	No applicable considerations/outcomes for the purpose
Lima R.A.F. de; Oliveira A.A.; Pitta G.R.; de Gasper A.L.; Vibrans A.C.; Chave J.; ter Steege H.; Prado P.I.	2020	The erosion of biodiversity and biomass in the Atlantic Forest biodiversity hotspot	Tropical forests are being deforested worldwide, and the remaining fragments are suffering from biomass and biodiversity erosion. Quantifying this erosion is challenging because ground data on tropical biodiversity and biomass are often sparse. Here, we use an unprecedented dataset of 1819 field surveys covering the entire Atlantic Forest biodiversity hotspot. We show that 83−85% of the surveys p…		Nature Communications	10.1038/s41467-020-20217-w	106	Not included	Not about restoration
Matos F.A.R.; Magnago L.F.S.; Miranda C. A. C.; Menezes L.F.T. de; Gastauer M.; Safar N.V.H.; Schaefer C.E.G.R.; Silva M.P. da; Simonelli M.; Edwards F.A.; Martins S.V.; Meira-Neto J.A.A.; Edwards D.P.	2020	Secondary forest fragments offer important carbon and biodiversity cobenefits	Tropical forests store large amounts of carbon and high biodiversity, but are being degraded at alarming rates. The emerging global Forest and Landscape Restoration (FLR) agenda seeks to limit global climate change by removing carbon dioxide from the atmosphere through the growth of trees. In doing so, it may also protect biodiversity as a free cobenefit, which is vital given the massive shortfal…	biomass; Brazilian Atlantic Forest; ecosystems services; endemic species richness; Forest and Landscape Restoration; REDD+; threatened	Global Change Biology	10.1111/gcb.14824	100	Included
Matos P.S.; Fonte S.J.; Lima S.S.; Pereira M.G.; Kelly C.; Damian J.M.; Fontes M.A.; Chaer G.M.; Brasil F.C.; Zonta E.	2020	Linkages among soil properties and litter quality in agroforestry systems of Southeastern Brazil	Agroforestry systems have been promoted as a solution to address trade-offs between environmental conservation efforts and the need for increased agricultural productivity on smallholder farms in Brazil. However, the impact of land use change from degraded pasture to agroforestry on soil properties remains unclear. The objectives of this research were to: (1) assess soil chemical, physical and bi…	C:N ratio; Enzymes; Macroinvertebrates; Pasture; Restoration; Secondary forest; Soil degradation; Soil organic matter; Soil quality	Sustainability (Switzerland)	10.3390/su12229752	19	Not included	No applicable considerations/outcomes for the purpose
Moraes A.R. de; Islas C.A.	2020	Community Responses to Historical Land Degradation: Lessons from São Luiz do Paraitinga, Brazil	São Luiz do Paraitinga is socially and environmentally similar to many other municipalities in the Upper Paraíba River Valley, southeast Brazil. With numerous hills and valleys, it is embedded in the Atlantic Forest biome and maintains a significant cultural ensemble. Colonization and territorial occupation in São Luiz do Paraitinga and the Valley led to deforestation and shaped the landscape, an…	Community responses; Community self-organization; Local-level community initiatives; Public policies; Rural areas; Social-ecological systems	Socio-Environmental Regimes and Local Visions: Transdisciplinary Experiences in Latin America	10.1007/978-3-030-49767-5_18	3	Not included	No applicable considerations/outcomes for the purpose
Morais-Junior V.T.M. de; Jacovine L.A.G.; Oliveira K.; Albuquerque T.P.; Faustino I.S.; Silva L.B.; Alves E.B.B.M.; Torres C.M.M.E.; Paiva H.N. de; Cruz R.A. de la	2020	Performance of five native atlantic forest species planted in containers of different size for restoring degraded areas in minas gerais	Forest restoration in Brazil has gained relevance in the country's environmental agenda, due to the need for forest recovery of large liabilities of existing forests and participation in several international vegetation restoration agreements. However, forest restoration management faces challenges, it being necessary to create a database of species-level performances to increase the success of t…	Growth; Plastic bags; Restoration forest; Survival; Tubes	Forests	10.3390/F11090937	2	Not included	No applicable considerations/outcomes for the purpose
Niemeyer J.; Barros F.S.M.; Silva D.S.; Crouzeilles R.; Vale M.M.	2020	Planning forest restoration within private land holdings with conservation co-benefits at the landscape scale	Forest loss is mainly due to the conversion of forest to agriculture, mostly in private lands. Forest restoration is a global priority, yet restoration targets are ambitious and budget-limited. Therefore, assessing the outcome of alternative decisions on land-use within private lands is paramount to perform cost-effective restoration. We present a novel framework that incorporates spatial plannin…	Brazilian Atlantic Forest; Cost-effectiveness; Decision-making; Habitat availability; Native Vegetation Protection Law; Spatial prioritization	Science of the Total Environment	10.1016/j.scitotenv.2019.135262	20	Included
Oliveira-Junior N.D.D.; Heringer G.; Bueno M.L.; Pontara V.; Meira-Neto J.A.A.	2020	Prioritizing landscape connectivity of a tropical forest biodiversity hotspot in global change scenario	The probability that a propagule reaches, establishes and persists in a certain site is affected by the distance and quality of the environment. Fragmented landscapes promote the isolation of forests surrounded by a matrix that hinders or impedes the movement of species, affecting their distribution and threatening their conservation. Studies of landscape connectivity are essential to provide inf…	Biodiversity hotspot; Brazilian Atlantic Forest; Fragmentation; Global change; Landscape connectivity	Forest Ecology and Management	10.1016/j.foreco.2020.118247	20	Not included	No applicable considerations/outcomes for the purpose
Piotto D.; Flesher K.; Nunes A.C.P.; Rolim S.; Ashton M.; Montagnini F.	2020	Restoration plantings of non-pioneer tree species in open fields, young secondary forests, and rubber plantations in Bahia, Brazil	The Atlantic forest of Brazil is a biodiversity hotspot that retains less than 12% of its original area. In this biome, non-pioneer tree species with limited dispersal are the most impacted by recent habitat loss and fragmentation. As attempts to establish non-pioneer tree species in pastures and agricultural fields in the Atlantic forest have failed, restoration strategies that consider planting…	Enrichment planting; Forest restoration; Growth; Survival; Tropical moist forest	Forest Ecology and Management	10.1016/j.foreco.2020.118389	6	Not included	No applicable considerations/outcomes for the purpose
Pyles M.V.; Magnago L.F.S.; Borges E.R.; van den Berg E.; Carvalho F.A.	2020	Land use history drives differences in functional composition and losses in functional diversity and stability of Neotropical urban forests	With urbanisation rapidly transforming our world, a better understanding of how urban ecosystems can contribute to biodiversity conservation is urgently needed. Here, we investigated the functional composition and diversity of plant assemblages in different types of urban forests with the intent to predict the stability of the functions provided by these forests through the functional redundancy …	Functional redundancy; Land use change; Response diversity; Tropical forests; Urbanisation	Urban Forestry and Urban Greening	10.1016/j.ufug.2020.126608	13	Included
Richards R.C.; Petrie R.; Christ J.B.; Ditt E.; Kennedy C.J.	2020	Farmer preferences for reforestation contracts in Brazil's Atlantic Forest	Payments for ecosystem services (PES) have been initiated throughout Brazil to encourage forest restoration on private lands, especially smaller properties that are out of compliance with national land use laws requiring conservation of native vegetation. A choice experiment of 189 farmers in the Cantareira region – the drinking water source for over nine million people in the São Paulo metropoli…	Brazil; Choice experiment; Ecological restoration; Ecosystem services; Environmental policy; Payments for ecosystem services	Forest Policy and Economics	10.1016/j.forpol.2020.102235	16	Included
Santos F.A.M.; Coelho-Junior M.G.; Cardoso J.C.; Basso V.M.; Marques A.L.P.; Silva E.M.R. da	2020	Program outcomes of payments for watershed services in Brazilian Atlantic forest: How to evaluate to improve decision-making and the socio-environmental benefits	In 2014, the Paraíba do Sul River Basin Integration Committee (CEIVAP) established its Pilot Program of Payments for Ecosystem Services (PES), focusing on water resources. The projects from this program share the same goal: to disseminate the use of PES as a tool for land management in watersheds. Contemplating 11 municipalities, including 84 landowners, conserving 718.63 ha and restoring 188.58 …	Nature-based solutions; River basin planning; Water governance; Water management indicators	Water (Switzerland)	10.3390/w12092441	8	Included
Schwamback D.; Moreira L.L.; Rigo D.	2020	Effects of native vegetation recovery on soil loss	Considering the economic and environmental damages caused by soil loss, it is clear the necessity of information about the effect that vegetation has on soil loss rate. The present paper uses the Revised Universal Soil Loss Equation with the objective of investigating soil loss under a native vegetation recovery (Atlantic Forest) and present conditions in the Guandu river basin, located in the So…	Brazil; erosion; land use and cover; Reforestation; revised universal soil loss equation	Journal of Applied Water Engineering and Research	10.1080/23249676.2020.1787244	0	Not included	≥ 1 citation (2021-2022)
Silva C.D.O.; Delgado R.C.; Teodoro P.E.; Silva-Junior C.A.; Rodrigues R.D.A.	2020	Spatially explicit modeling of land use and land cover in the State of Rio de Janeiro-Brazil	The identification of the types of land use and land cover (LULC) can be one of the first requirements to monitor and evaluate the flow of environmental dynamics, due to the accelerated process of changes in terrestrial space, causing environmental and socioeconomic impacts. The region chosen for this study is an area of high biodiversity and has within its geographical limit the second largest c…	Environmental dynamics; Future scenarios; Spatial models; Strategic planning	Remote Sensing Applications: Society and Environment	10.1016/j.rsase.2020.100303	7	Included
Souza T.B.; França F.M.; Barlow J.; Dodonov P.; Santos J.S.; Faria D.; Baumgarten J.E.	2020	The relative influence of different landscape attributes on dung beetle communities in the Brazilian Atlantic forest	Land-use change is considered the greatest threat to biodiversity worldwide. As such, identifying the drivers that shape biological communities is crucial for enhancing conservation strategies in human-modified tropical landscapes. We used a hybrid patch-landscape design and a multi model inference approach to assess the relative impacts of forest loss, increased edge density and increased pastur…	Anthropogenic landscape; Deforestation; Invertebrates; Land-use change; Scarabaeinae; Tropical forests	Ecological Indicators	10.1016/j.ecolind.2020.106534	18	Not included	No applicable considerations/outcomes for the purpose
Taffarello D.; Bittar M.S.; Sass K.S.; Calijuri M.C.; Cunha D.G.F.; Mendiondo E.M.	2020	Ecosystem service valuation method through grey water footprint in partially-monitored subtropical watersheds	The valuation of ecosystem services of pollution regulation in basins with partial monitoring does not have only one consolidated methodology which can be applied in all countries, biomes and across spatio-temporal scales. While different metrics can incorporate elements of uncertainty for decision makers, changes in land use, climate and sectoral demands in basins increase the need for the effic…	Flow and load duration curves; Partial monitoring; Regulating ecosystem services; Valuation; Water pollution; Water security	Science of the Total Environment	10.1016/j.scitotenv.2020.139408	12	Not included	No applicable considerations/outcomes for the purpose
Turchetto F.; Araujo M.M.; Tabaldi L.A.; Griebeler A.M.; Rorato D.G.; Berghetti Á.L.P.; Barbosa F.M.; Lima M.S. de; Costella C.; Sasso V.M.	2020	Intensive silvicultural practices drive the forest restoration in southern Brazil	The restoration of degraded environments is a challenging process due to the presence of adverse factors, which can prevent the establishment and development of forest species. The use of appropriate methods and species, which are able to adapt to the soil and climatic conditions, enable successful conservation plantings. Herein, we aim to identify the performance of native forest species grown u…	Forest plantations; Forestry; Physiology of native species	Forest Ecology and Management	10.1016/j.foreco.2020.118325	7	Not included	No applicable considerations/outcomes for the purpose
Vieira M. de S.; Overbeck G.E.	2020	Small seed bank in grasslands and tree plantations in former grassland sites in the South Brazilian highlands	The soil seed bank can be an important source for vegetation regeneration, and data on the similarity between aboveground vegetation and the seed bank can provide information about successional pathways after disturbances or land-use change. We conducted this study in natural grasslands in the subtropical highland region in southern Brazil. We evaluated the effect of silviculture on richness, den…	Atlantic forest; Pine plantation; restoration; seed limitation	Biotropica	10.1111/btp.12785	13	Not included	No applicable considerations/outcomes for the purpose
Aguiar A.D.O.E.	2019	Strategy and strategic actions in the Atlantic Forest Municipal Plans: Documental study in six municipalities	The Atlantic Forest is one of the most threatened Brazilian biomes. This is a problem as the biome's remnants can provide several environmental services to society. Brazilian legislation allows municipalities to elaborate Municipal Plans for Conservation and Recovery of the Atlantic Forest (PMMA), aiming to contribute in this context. This paper aims at studying the strategies and actions propose…	Atlantic forest; Municipal environmental planning; Strategic planning	Desenvolvimento e Meio Ambiente	10.5380/dma.v50i0.58967	2	Not included	No applicable considerations/outcomes for the purpose
Brancalion P.H.S.; Campoe O.; Mendes J.C.T.; Noel C.; Moreira G.G.; van Melis J.; Stape J.L.; Guillemot J.	2019	Intensive silviculture enhances biomass accumulation and tree diversity recovery in tropical forest restoration	Maximizing initial aboveground woody biomass (AGB) accumulation in order to obtain early payments for carbon stocking is essential for the financial viability of reforestation programs fostered by climate mitigation efforts. Intensive silviculture, i.e., silviculture traditionally used in commercial forestry to maximize productivity and gains, has recently been advocated as a promising approach t…	Atlantic Forest; carbon accumulation; cost-effective silviculture; natural regeneration; restoration plantations; silvicultural management; tropical forestry	Ecological Applications	10.1002/eap.1847	61	Included
Ferreira L.M.R.; Esteves L.S.; Souza E.P. de; Santos C.A.C. dos	2019	Impact of the Urbanisation Process in the Availability of Ecosystem Services in a Tropical Ecotone Area	Urbanisation has been a main cause of land use land cover (LULC) change worldwide, often with irreparable consequences to the provision of ecosystem services. Despite an increase in quantitative assessments of ecosystem service values (ESV) related to LULC changes, data are scarce for ecotones, such as the agreste in northeast Brazil (a transitional area between the Atlantic Forest and the Caatin…	agreste; Brazil; ecosystem services valuation; land use land cover; microwatershed; natural resources; urbanisation	Ecosystems	10.1007/s10021-018-0270-0	62	Not included	No applicable considerations/outcomes for the purpose
Fiore N.V.; Ferreira C.C.; Dzedzej M.; Massi K.G.	2019	Monitoring of a seedling planting restoration in a permanent preservation area of the southeast atlantic forest biome, Brazil	The Atlantic Forest biome is a biodiversity hotspot with only 13% of its native vegetation cover remaining in Brazil. Forest restoration is an important process for the re-establishment of biodiversity and the preservation of water resources in degraded areas, like riparian forests. Monitoring is an essential step of restoration, because the periodic evaluation of indicators allows researchers to…	Atlantic forest; Native species; Restoration plantation; Woody species	Forests	10.3390/f10090768	9	Not included	No applicable considerations/outcomes for the purpose
Martins E.M.; Silva E.R. da; Campello E.F.C.; Lima S.S. de; Nobre C.P.; Correia M.E.F.; Resende A.S. de	2019	Agroforestry system used for restoration at the atlantic forest	The Brazilian new environmental law permits the use of agroforestry systems to restore degraded areas protected by legislation, especially in small farms. One question that arises is if it is possible to reduce costs of the restoration process with these agroforestry systems and, at the same time, to offer ecological services, similar to afforestation with the exclusive use of native species of t…	Agroforesty corridor; Ecological indicators; Fragmentation	Ciencia Florestal	10.5902/1980509829050	11	Not included	No applicable considerations/outcomes for the purpose
Mayrinck R.C.; Vilela L.C.; Pereira T.M.; Rodrigues-Junior A.G.; Davide A.C.; Vaz T.A.A.	2019	Seed desiccation tolerance/sensitivity of tree species from Brazilian biodiversity hotspots: considerations for conservation	Key message: Seed banking is an essential tool for species conservation. However, two world’s biodiversity hotspots in a megadiverse tropical country have high percentage of short-lived seeds, requiring new strategies for preservation. Abstract: Information on seed storage behaviour is crucial for conservation, especially on highly impacted biomes. Thus, this study aimed to investigate seed desic…	Biodiversity hotspots; Conservation; Desiccation tolerance; Orthodox seeds; Recalcitrant seeds; Restoration	Trees - Structure and Function	10.1007/s00468-019-01815-8	13	Not included	No applicable considerations/outcomes for the purpose
Montagna T.; Lauterjung M.B.; Costa N.C.F.D.; Bernardi A.P.; Candido-Ribeiro R.; Reis M.S.D.	2019	Guidelines for seed collection of Araucaria angustifolia (Bertol.) Kuntze: A genetic, demographic and geographic approach	Restoration of degraded ecosystems is essential for the conservation of global biodiversity. In southern Brazil, the Araucaria forest is a highly reduced and fragmented ecosystem of the Atlantic Forest Biome, and restoration is recommended for the conservation of both Araucaria forest and Araucaria angustifolia, an endangered conifer of this ecosystem. Thus, knowledge about seed collection sites,…	Araucaria forest; Effective population size; Fragmentation; Genetic diversity; Restoration	Forest Ecology and Management	10.1016/j.foreco.2019.02.006	5	Not included	No applicable considerations/outcomes for the purpose
Morais-Junior V.T.M.D.; Jacovine L.A.G.; Torres C.M.M.E.; Alves E.B.B.M.; Paiva H.N.D.; Cruz R.A.-D.L.; Zanuncio J.C.	2019	Early assessment of tree species with potential for carbon offset plantations in degraded area from the southeastern Brazil	A database on the performance of native plants under different environmental conditions can improve the selection of species most suitable for carbon offset programs. The objective of this work was to identify the potential of 25 tree species for carbon offsetting in a degraded area in the Brazilian Atlantic Forest, with a scoring system based on the survival rate (SV) and average annual carbon i…	Atlantic Forest; Non-pioneers; Pioneers; Restoration; Survival rate	Ecological Indicators	10.1016/j.ecolind.2018.12.004	28	Not included	No applicable considerations/outcomes for the purpose
Pavanelli D.D.; Voulvoulis N.	2019	Habitat Equivalency Analysis, a framework for forensic cost evaluation of environmental damage	When environmental damage takes place, forensic experts investigate and undertake initial damage assessments. Determining damage costs can be challenging in terms of remedial action and of assigning monetary value to losses. We develop a Habitat Equivalency Analysis (HEA) framework to assess environmental damage costs and apply it to three case studies from the Brazilian Atlantic Rainforest (BAR)…	Ecosystem services; Environmental damage cost; Forensic examinations; Habitat Equivalency Analysis; Non-marketable values; Total economic values	Ecosystem Services	10.1016/j.ecoser.2019.100953	16	Not included	No applicable considerations/outcomes for the purpose
Pontes D.M.F.; Engel V.L.; Parrotta J.A.	2019	Forest structure,wood standing stock, and tree biomass in different restoration systems in the Brazilian Atlantic forest	Reliable estimates of tree growth and wood yield are fundamental to support the management of restored forests and better reconcile the objectives of recovering biodiversity with the provision of ecosystem services. In this study, wood standing volumes and tree biomass stocks were estimated in different ecological restoration systems and at two sites with contrasting soil fertility, in order to e…	Agroforestry; Ecological restoration; Ecosystem services; Legal Reserve; Tropical semideciduous seasonal forest	Forests	10.3390/f10070588	16	Included
Queiroz-Alves L.; Leal A.; Dalmolin A.C.; Schaffer B.; Mielke M.S.	2019	Photosynthesis and Survival of Young Carpotroche brasiliensis Endl. (Achariaceae) Plants Subjected to Flooding	Carpotroche brasiliensis is a native tree of the Brazilian Atlantic Forest with potential economic value for cultivation in agroforestry systems. We conducted an experiment to determine the photosynthetic and survival responses of young C. brasiliensis plants to electrochemical changes in flooded soils as an indication of their flood tolerance and potential for cultivation in flood-prone areas. S…	leaf gas exchange; reduction-oxidation (redox) potential; tropical trees	Forest Science	10.1093/forsci/fxz034	5	Not included	No applicable considerations/outcomes for the purpose
Rodrigues A.L.; Villa P.M.; Rodrigues A.C.; Mata R.A. da	2019	Participatory diagnosis of a micro basin in southeastern Brazil: premises for environmental and agricultural management	Changes in land use throughout history have generated negative consequences in the Atlantic Forest, leaving it with only about 10% of mature forests, such as a reduction of water reservoirs and degradation of hydrographic basins. In this research the current pattern and potential of land use and use in a hydrographic basin in the Municipality of São Miguel do Anta, Minas Gerais, Brazil, was diagn…	Agroforestry; Biological corridor; Permanent preservation areas; Rehabilitation of degraded areas	Revista Brasileira de Geografia Fisica	10.26848/rbgf.v12.1.p343-354	0	Not included	≥ 2 citations (2019-2020)
Rother D.C.; Liboni A.P.; Magnago L.F.S.; Chao A.; Chazdon R.L.; Rodrigues R.R.	2019	Ecological restoration increases conservation of taxonomic and functional beta diversity of woody plants in a tropical fragmented landscape	Ecological restoration can re-establish plant species populations, enhance forested habitats extension, improve landscape connectivity, and enable biodiversity persistence within a landscape. However, the potential benefits of ecological restoration on beta diversity have never been explored. Here we use field data to investigate, for the first time, if restoration plantings enhance the taxonomic…	Diversity metrics; Diversity recovery; Large-scale restoration; Seedling recruitment; Taxonomic and functional beta diversity; Tropical forests; Tropical restoration	Forest Ecology and Management	10.1016/j.foreco.2019.117538	13	Not included	Not about restoration
Ruggiero P.G.C.; Metzger J.P.; Tambosi L.R.; Nichols E.	2019	Payment for ecosystem services programs in the Brazilian Atlantic Forest: Effective but not enough	Payment for ecosystem services (PES) are economic incentives intended to generate conservation benefits, principally on private properties. The global portfolio of PES programs is estimated to represent an annual investment of more than USD $36 billion. Despite this substantial investment, the continued lack of systematic and rigorous impact evaluation of PES has contributed to uncertainty regard…	Additionality; Atlantic Forest regeneration; Avoided deforestation; Ecosystem restoration; Environmental services; Impact evaluation	Land Use Policy	10.1016/j.landusepol.2018.11.054	77	Included
Santos P.M.; Bailey L.L.; Ribeiro M.C.; Chiarello A.G.; Paglia A.P.	2019	Living on the edge: Forest cover threshold effect on endangered maned sloth occurrence in Atlantic Forest	Habitat loss and the isolation of remaining habitats are undoubtedly the two greatest threats to biodiversity conservation, especially for the maned sloth, due to its ecological restrictions. In this study, we identified a critical threshold of forest cover for maned sloth occurrence and explored the effects of other local and landscape variables. We sampled 68 sites, where we searched for the ma…	Bradypus torquatus; Habitat loss; Landscape Ecology; Pilosa; Threatened; Xenarthra	Biological Conservation	10.1016/j.biocon.2019.108264	12	Not included	No applicable considerations/outcomes for the purpose
Santos P.Z.F.; Crouzeilles R.; Sansevero J.B.B.	2019	Can agroforestry systems enhance biodiversity and ecosystem service provision in agricultural landscapes? A meta-analysis for the Brazilian Atlantic Forest	Human land use has extensively degraded ecosystems, leading to biodiversity losses and reducing the provision of ecosystem services (ES). Agroforestry systems have been recommended as a cost-effective strategy that integrates production and biodiversity conservation, yet few studies have quantified the capacity of agroforestry systems to conserve biodiversity and ES provision. Here we quantify th…	Agriculture; Forest landscape restoration; Land sharing; Land use planning	Forest Ecology and Management	10.1016/j.foreco.2018.10.064	101	Not included	No applicable considerations/outcomes for the purpose
Strassburg B.B.N.; Beyer H.L.; Crouzeilles R.; Iribarrem A.; Barros F.; Siqueira M.F. de; Sánchez-Tapia A.; Balmford A.; Sansevero J.B.B.; Brancalion P.H.S.; Broadbent E.N.; Chazdon R.L.; Filho A.O.; Gardner T.A.; Gordon A.; Latawiec A.; Loyola R.; Metzger J.P.; Mills M.; Possingham H.P.; Rodrigues R.R.; Scaramuzza C.A.M.; Scarano F.R.; Tambosi L.; Uriarte M.	2019	Strategic approaches to restoring ecosystems can triple conservation gains and halve costs	International commitments for ecosystem restoration add up to one-quarter of the world’s arable land. Fulfilling them would ease global challenges such as climate change and biodiversity decline but could displace food production and impose financial costs on farmers. Here, we present a restoration prioritization approach capable of revealing these synergies and trade-offs, incorporating ecologic…		Nature Ecology and Evolution	10.1038/s41559-018-0743-8	203	Included
Sujii P.S.; Nagai M.E.; Zucchi M.I.; Brancalion P.H.S.; James P.M.A.	2019	A genetic approach for simulating persistence of reintroduced tree species populations in restored forests	Tree populations in regions undergoing restoration are generally made up of few individuals, isolated from neighboring populations, and are found within a matrix of inhospitable human-modified landscapes. Resulting negative genetic consequences such as inbreeding depression and genetic drift require mitigation strategies to maintain sufficient genetic diversity in restoration areas. Such strategi…	Ecological restoration; Genetic diversity; Individual-based model; Population viability	Ecological Modelling	10.1016/j.ecolmodel.2019.04.014	4	Included
Viani R.A.G.; Bracale H.; Taffarello D.	2019	Lessons learned from thewater producer project in the atlantic forest, Brazil	Forest and landscape restoration (FLR) is a powerful strategy for large-scale tropical forest recovery, and payment for ecosystem services (PES) is used to support FLR programs and projects on privately-owned land. In this article, we discuss the lessons learned from the Water Producer Project, a pioneer, multiple-stakeholder, and PES-supported FLR project in the Atlantic Forest, south-eastern Br…	Ecological restoration; Forest and landscape restoration; Forest restoration; Landowner engagement; Payment for ecosystem services; Tropical forest; Water	Forests	10.3390/f10111031	17	Included
Amazonas N.T.; Viani R.A.G.; Rego M.G.A.; Camargo F.F.; Fujihara R.T.; Valsechi O.A.	2018	Soil macrofauna density and diversity across a chronosequence of tropical forest restoration in southeastern Brazil	Edaphic macrofauna must be better studied if we want to take advantage of their full potential for the restoration of tropical ecosystems. We investigated changes in edaphic macrofauna density and diversity along a secondary succession chronosequence in the Atlantic Forest. Our results show some clear patterns of change in soil macrofauna along the chronosequence. Density did not increase along s…	Bioindicators; Edaphic macrofauna; Richness; Seasonal Semidecidual Forest	Brazilian Journal of Biology	10.1590/1519-6984.169014	27	Not included	No applicable considerations/outcomes for the purpose
Bovo A.A.A.; Magioli M.; Percequillo A.R.; Kruszynski C.; Alberici V.; Mello M.A.R.; Correa L.S.; Gebin J.C.Z.; Ribeiro Y.G.G.; Costa F.B.; Ramos V.N.; Benatti H.R.; Lopes B.; Martins M.Z.A.; Diniz-Reis T.R.; De Camargo P.B.; Labruna M.B.; Ferraz K.M.P.M.B.	2018	Human-modified landscape acts as refuge for mammals in atlantic forest	Human-modified landscapes (HMLs) are composed by small, isolated and defaunated forest fragments, which are surrounded by agricultural and urban areas. Information on species that thrives in these HMLs is essential to direct conservation strategies in local and regional scales. Since HMLs are dominant in the Atlantic Forest, we aimed to assess the mammalian diversity in a HML in southeastern Braz…	Agroecosystem; Conservation; Forest remnants; Inventory; Mammalia	Biota Neotropica	10.1590/1676-0611-BN-2017-0395	22	Not included	No applicable considerations/outcomes for the purpose
Cerqueira A.F.; Dalmolin Â.C.; dos Anjos L.; da Silva Ledo C.A.; Silva D. da C.; Mielke M.S.	2018	Photosynthetic plasticity of young plants of Carpotroche brasiliensis (Raddi) A. Gray, Achariaceae	Key message: We analyzed the shade tolerance of a tropical tree species based on the plasticity of 22 photosynthetic traits. Carpotroche brasiliensis leaves have characteristics of a shade-tolerant species, with low photosynthetic plasticity. Abstract: The objective of this study was to evaluate the photosynthetic plasticity of young Carpotroche brasiliensis plants in response to different light …	Agroforestry systems; Brazilian Atlantic Rainforest; Forest restoration; Native trees; Photosynthesis; Plasticity index	Trees - Structure and Function	10.1007/s00468-017-1623-6	17	Not included	No applicable considerations/outcomes for the purpose
d'Albertas F.; Costa K.; Romitelli I.; Barbosa J.M.; Vieira S.A.; Metzger J.P.	2018	Lack of evidence of edge age and additive edge effects on carbon stocks in a tropical forest	Despite the importance of tropical forest fragmentation on carbon balance, most of our knowledge comes from few sites in the Amazon and disregard long-term underlying processes related to landscape configuration. Accurate estimation of fragmentation effects should account for additive edge effects and edge age. Here we investigated those effects on C stock and forest structure (density, height, b…	Climate regulation; Ecosystem services; Human disturbance; REDD+; Tropical forest restoration	Forest Ecology and Management	10.1016/j.foreco.2017.09.042	20	Included
Demetrio W.C.; Santos A.; Ferreira T.; Nadolny H.; Cardoso G.B.X.; Torres J.L.M.; Dudas R.; Oliveira V. de; Barreto J.O.; James S.W.; Silva E. da; Brown G.G.; Bartz M.L.C.	2018	Earthworm species in various land use systems in the Campos Gerais region of Lapa, Paraná, Brazil	The Campos Gerais region of Paraná are on an ancient plateau of sandstone origin and are covered with a diverse vegetation including mainly grasslands and various types of Atlantic Forest (particularly Araucaria forest). The region represents an important natural capital for biodiversity conservation as well as for agricultural and forestry production. However, little is known of the species rich…	Atlantic forest; Biodiversity; Earthworm richness; Native grasslands; Soil management	Zootaxa	10.11646/zootaxa.4496.1.39	8	Not included	No applicable considerations/outcomes for the purpose
Dupin M.G.V.; Espirito-Santo M.M.; Leite M.E.; Silva J.O.; Rocha A.M.; Barbosa R.S.; Anaya F.C.	2018	Land use policies and deforestation in Brazilian tropical dry forests between 2000 and 2015	Tropical Dry Forests (TDFs) have been broadly converted into pastures and crops, with direct consequences to biodiversity, ecosystem services, and social welfare. Such land use and cover changes (LUCC) usually are strongly influenced by government environmental and development policies. The present study aimed at analyzing LUCC in Brazilian TDFs between 2000 and 2015, using the north of Minas Ger…	conservation strategies; deforestation; environmental policies; human welfare; Land cover changes; natural regeneration	Environmental Research Letters	10.1088/1748-9326/aaadea	33	Not included	Not about restoration
Hess A.F.; Minatti M.; Liesenberg V.; Mattos P.P. de; Braz E.M.; Costa E.A.	2018	Brazilian pine diameter at breast height and growth in mixed Ombrophilous forest in Southern Brazil	Information on the diameter at the breast height (DBH) growth of trees can be useful to understand their productivity and temporal dynamics in natural forests. This study presents the first results of increments in DBH of Araucaria angustifolia trees since their logging prohibition in southern Brazil, in late 1970s. We used dendrochronology techniques in 210 individuals in three different sites, …	Araucaria angustifolia; Atlantic Rain Forest; DBH growth model; Diametric growth; Technical rotation	Australian Journal of Crop Science	10.21475/ajcs.18.12.05.PNE900	3	Not included	No applicable considerations/outcomes for the purpose
Lima R.B.de A.; Freire F.J.; Marangon L.C.; Feliciano A.L.P.; Silva R.K.S. da; Freire M.B.G. dos S.; Freire C.S.	2018	Nutritional efficiency of plants as an indicator of forest species for the restoration of forests, Brazil	The choice of native species in the recovery of degraded areas is important because of the peculiar relation with the sites where they were established and specific nutritional requirements. The nutrient utilization efficiency of these species can contribute to recommendations of their use in degraded areas of the Atlantic Forest. Thus, the objective of this study was to determine the N, P, K, Ca…	Atlantic forest; Forest nutrition; Forest restoration	Scientia Forestalis/Forest Sciences		4	Not included	No applicable considerations/outcomes for the purpose
Marjakangas E.-L.; Genes L.; Pires M.M.; Fernandez F.A.S.; Lima R.A.F. de; De Oliveira A.A.; Ovaskainen O.; Pires A.S.; Prado P.I.; Galetti M.	2018	Estimating interaction credit for trophic rewilding in tropical forests	Trophic rewilding has been suggested as a restoration tool to restore ecological interactions and reverse defaunation and its cascading effects on ecosystem functioning. One of the ecological processes that has been jeopardized by defaunation is animal-mediated seed dispersal. Here, we propose an approach that combines joint species distribution models with occurrence data and species interaction…	Atlantic forest; Defaunation; Plant-animal interaction; Reintroduction; Restoration; Seed dispersal	Philosophical Transactions of the Royal Society B: Biological Sciences	10.1098/rstb.2017.0435	8	Included
Molin P.G.; Chazdon R.; Ferraz S.F. de B.; Brancalion P.H.S.	2018	A landscape approach for cost-effective large-scale forest restoration	Achieving global targets for forest restoration will require cost-effective strategies to return agricultural land to forest, while minimizing implementation costs and negative outcomes for agricultural production. We present a landscape approach for optimizing the cost-effectiveness of large-scale forest restoration. Across three different landscapes within Brazil's Atlantic Forest biodiversity …	agricultural production; carbon sequestration; cost-effective; forest restoration; landscape connectivity; landscape restoration; low-cost restoration; natural regeneration	Journal of Applied Ecology	10.1111/1365-2664.13263	88	Included
Rezende C.L.; Fraga J.S.; Sessa J.C.; de Souza G.V.P.; Assad E.D.; Scarano F.R.	2018	Land use policy as a driver for climate change adaptation: A case in the domain of the Brazilian Atlantic forest	Brazil has a great potential for ecosystem-based adaptation to climate change and to disaster risk reduction, leveraged by the commitment of restoring 12 million hectares until 2030. This commitment is legally backed by the Native Vegetation Protection Law (NVPL), which defines the situations in which landowners must recover native vegetation in their land. In this paper, we discuss the role of l…	Ecosystem-based adaptation; Environmental policy; Large scale restoration; Nationally determined contributions; State of Rio de Janeiro	Land Use Policy	10.1016/j.landusepol.2018.01.027	21	Included
Rother D.C.; Vidal C.Y.; Fagundes I.C.; Silva M.M. da; Gandolfi S.; Rodrigues R.R.; Nave A.G.; Viani R.A.G.; Brancalion P.H.S.	2018	How Legal-Oriented Restoration Programs Enhance Landscape Connectivity? Insights From the Brazilian Atlantic Forest	Environmental legislation has fostered ecological restoration programs worldwide, but few studies have reported the outcomes for landscape connectivity. Here, we investigated the contribution of forest restoration programs planned to comply with the Brazilian Forest Code for increasing forest cover and landscape connectivity in agricultural landscapes of southeastern Brazil. We gathered data for …	ecological corridors; ecological restoration; forest landscape restoration; forest restoration; fragmentation; landscape ecology; large-scale ecological restoration; tropical forest restoration	Tropical Conservation Science	10.1177/1940082918785076	21	Not included	No applicable considerations/outcomes for the purpose
Schwarcz K.D.; Silvestre E.D.A.; de Campos J.B.; Sujii P.S.; Grando C.; Macrini C.M.T.; Souza A.P. de; Pinheiro J.B.; Brancalion P.H.S.; Rodrigues R.R.; Zucchi M.I.	2018	Shelter from the storm: Restored populations of the neotropical tree Myroxylon peruiferum are as genetically diverse as those from conserved remnants	One of the major strategies used to prevent extinction of forest species is restoration of previously depleted areas. In this paper, we investigate the ability of forest restoration to produce tree populations with high genetic diversity in previously deforested areas. We used nine SSR markers to genotype populations of two forest restorations and two areas of natural remnants. There were no sign…	Atlantic forest; Brazil; Fabaceae; Forest restoration; Population genetics; Tree	Forest Ecology and Management	10.1016/j.foreco.2017.12.037	8	Not included	No applicable considerations/outcomes for the purpose
Souza B.A.; Sánchez L.E.	2018	Biodiversity offsets in limestone quarries: Investigation of practices in Brazil	In response to the increasing loss of biodiversity, several countries have adopted offsetting policies that seek to balance habitat destruction by restoring, enhancing and/or protecting equivalent values offsite. Such mechanisms are increasingly important in quarrying, where habitat loss may be unavoidable due to colocation of mineral resources and areas of biodiversity importance. Seeking to con…	Atlantic forest; Biodiversity offset; Costs; Environmental impact assessment; Mining; Quarry	Resources Policy	10.1016/j.resourpol.2018.03.007	16	Not included	No applicable considerations/outcomes for the purpose
Viani R.A.G.; Braga D.P.P.; Ribeiro M.C.; Pereira P.H.; Brancalion P.H.S.	2018	Synergism Between Payments for Water-Related Ecosystem Services, Ecological Restoration, and Landscape Connectivity Within the Atlantic Forest Hotspot	Restoration projects designed to promote one ecosystem service may have synergistic benefits to other services. Therefore, bundling them can be an effective way to maximize the return to the investments in programs of payments for ecosystem services (PES). Here, we investigated the additional gain of restoration actions—which were implemented as part of a PES program to protect a key watershed fo…	biodiversity conservation; forest cover; forest landscape restoration; forest restoration; landscape ecology; payment for ecosystem services	Tropical Conservation Science	10.1177/1940082918790222	14	Included
Zucchi M.I.; Sujii P.S.; Mori G.M.; Viana J.P.G.; Grando C.; Silvestre E.D.A.; Schwarcz K.D.; Macrini C.M.; Bajay M.M.; Araújo F.L.; Siqueira M.V.B.M.; Alves-Pereira A.; Souza A.P. de; Pinheiro J.B.; Rodrigues R.R.; Brancalion P.H.S.	2018	Genetic diversity of reintroduced tree populations in restoration plantations of the Brazilian Atlantic Forest	Long-term ecological success of large-scale restoration programs planned for the next decades will rely on genetic diversity (GD) of reintroduced or colonizing species, a limiting factor in highly fragmented landscapes. In small and isolated natural remnants or restoration areas, substantial reduction in population's size or connectivity may lead to local extinctions due to the accumulation of de…	conservation genetics; population genetics; restoration genetics; restoration monitoring; restoration plantations; tropical forest restoration	Restoration Ecology	10.1111/rec.12620	25	Not included	No applicable considerations/outcomes for the purpose
Alarcon G.G.; Fantini A.C.; Salvador C.H.; Farley J.	2017	Additionality is in detail: Farmers' choices regarding payment for ecosystem services programs in the Atlantic forest, Brazil	Payments for ecosystem services (PES) have spread rapidly across the globe in the last two decades, emerging as an important alternative to halt deforestation and biodiversity loss. The motivations of farmers to take part in PES programs, however, is still largely unknown. Most of the recent studies on the theme have investigated factors influencing participation but a few of them have looked at …	Additionality; Forest conservation; Forest restoration; Mata Atlântica	Journal of Rural Studies	10.1016/j.jrurstud.2017.06.008	38	Included
Alves-Pinto H.N.; Latawiec A.E.; Strassburg B.B.N.; Barros F.S.M.; Sansevero J.B.B.; Iribarrem A.; Crouzeilles R.; Lemgruber L.; Rangel M.C.; Silva A.C.P.	2017	Reconciling rural development and ecological restoration: Strategies and policy recommendations for the Brazilian Atlantic Forest	Increased demand for both agricultural production and forest restoration may lead to increased competition for land in the next decades. Sustainably increasing cattle ranching productivity is a potential solution to reconcile different land uses, while also improving biodiversity conservation and the provision of ecosystem services. If not strategically implemented in integration with complementa…	Cattle ranching; Land sparing; Land-use policies; Restoration; Sustainable intensification	Land Use Policy	10.1016/j.landusepol.2016.08.004	46	Not included	No applicable considerations/outcomes for the purpose
Beca G.; Vancine M.H.; Carvalho C.S.; Pedrosa F.; Alves R.S.C.; Buscariol D.; Peres C.A.; Ribeiro M.C.; Galetti M.	2017	High mammal species turnover in forest patches immersed in biofuel plantations	Remnant habitat patches immersed within biofuel cropland matrices can retain considerable species diversity, although the effects of land use change on species persistence in historically modified landscapes remain unclear. The Atlantic Forest is one of the most fragmented South American biodiversity hotspots and retains about 12% of its original vegetation cover. Most of these remnants are distr…	Camera trapping; Defaunation; Extinction risk; Forest fragmentation; Species turnover; Sugarcane matrix	Biological Conservation	10.1016/j.biocon.2017.02.033	75	Not included	Other biome/country
Benchimol M.; Talora D.C.; Mariano-Neto E.; Oliveira T.L.S.; Leal A.; Mielke M.S.; Faria D.	2017	Losing our palms: The influence of landscape-scale deforestation on Arecaceae diversity in the Atlantic forest	Understanding the effects of habitat loss on biodiversity has gained pronounced importance to inform conservation planning. Palms are a characteristic, important component of forest structure and the functionality of tropical forests, yet fragmentation-related studies have been poorly investigated in deforested landscapes. Here, we examine the influence of forest loss at the landscape scale on th…	Deforestation; Forest cover; Habitat loss	Forest Ecology and Management	10.1016/j.foreco.2016.11.014	37	Not included	Not about restoration
Costa R.L.; Prevedello J.A.; Souza B.G. de; Cabral D.C.	2017	Forest transitions in tropical landscapes: A test in the Atlantic Forest biodiversity hotspot	Analyzing temporal changes in forest amount and configuration is paramount to better design future forest management interventions. Such analyses are especially required for tropical biomes, which are usually subject to dynamic and heterogeneous land uses. Recent studies have suggested that many tropical biomes are passing through the process of “forest transition”, i.e. an overall change from fo…	Forest transition; Fragstat; Macacu Basin; Multitemporal	Applied Geography	10.1016/j.apgeog.2017.03.006	24	Not included	No applicable considerations/outcomes for the purpose
Magnago L.F.S.; Magrach A.; Barlow J.; Schaefer C.E.G.R.; Laurance W.F.; Martins S.V.; Edwards D.P.	2017	Do fragment size and edge effects predict carbon stocks in trees and lianas in tropical forests?	Tropical forests are critical for protecting global biodiversity and carbon stores. While forest degradation and fragmentation cause negative impacts on trees, many woody lianas benefit, with associated negative effects on carbon storage. Here, we focus on the key question of how abiotic environmental changes resulting from tropical forest fragmentation mediate the allocation of carbon into trees…	air temperature; biomass; carbon cycle; desiccation; microclimate; REDD+; soil fertility	Functional Ecology	10.1111/1365-2435.12752	57	Not included	No applicable considerations/outcomes for the purpose
Molin P.G.; Gergel S.E.; Soares-Filho B.S.; Ferraz S.F.B.	2017	Spatial determinants of Atlantic Forest loss and recovery in Brazil	Context: Despite continued forest cover losses in many parts of the world, Atlantic Forest, one of the largest of the Americas, is increasing in some locations. Economic factors are suggested as causes of forest gain, while enforcement has reduced deforestation. Objectives: We examine three aspects of this issue: the relative importance of biophysical versus anthropogenic factors in driving fores…	Drivers; Forest transition; Pastureland; Regrowth; Sugarcane; Weights of evidence	Landscape Ecology	10.1007/s10980-017-0490-2	45	Included
Newmark W.D.; Jenkins C.N.; Pimm S.L.; McNeally P.B.; Halley J.M.	2017	Targeted habitat restoration can reduce extinction rates in fragmented forests	The Eastern Arc Mountains of Tanzania and the Atlantic Forest of Brazil are two of the most fragmented biodiversity hotspots. Species–area relationships predict that their habitat fragments will experience a substantial loss of species. Most of these extinctions will occur over an extended time, and therefore, reconnecting fragments could prevent species losses and allow locally extinct species t…	Persistence time; Relaxation half-life–area relationship; Species credit; Tropical biodiversity hotspots; Understory birds	Proceedings of the National Academy of Sciences of the United States of America	10.1073/pnas.1705834114	110	Included
Rolim S.G.; Sambuichi R.H.R.; Schroth G.; Nascimento M.T.; Gomes J.M.L.	2017	Recovery of Forest and Phylogenetic Structure in Abandoned Cocoa Agroforestry in the Atlantic Forest of Brazil	Cocoa agroforests like the cabrucas of Brazil's Atlantic forest are among the agro-ecosystems with greatest potential for biodiversity conservation. Despite a global trend for their intensification, cocoa agroforests are also being abandoned for socioeconomic reasons especially on marginal sites, because they are incorporated in public or private protected areas, or are part of mandatory set-asid…	Diversity recovery; Forest regeneration; Human-modified ecosystems; Land-use effects	Environmental Management	10.1007/s00267-016-0800-5	12	Included
Sansevero J.B.B.; Prieto P.V.; Sánchez-Tapia A.; Braga J.M.A.; Rodrigues P.J.F.P.	2017	Past land-use and ecological resilience in a lowland Brazilian Atlantic Forest: implications for passive restoration	The ecological resilience of abandoned pastures has important implications for the potential of passive restoration in the Brazilian Atlantic Forest, especially in the face of the ambitious restoration targets for this biodiversity hotspot. In the present study, we aimed to investigate the influence of past land-use on natural regeneration in two secondary forests that established on abandoned pa…	Fire ecology; Moquiniastrum polymorphum; Natural regeneration; Restoration ecology; Secondary forests	New Forests	10.1007/s11056-017-9586-4	39	Included
Segat J.C.; Vasconcellos R.L.F.; Silva D.P.; Baretta D.; Cardoso E.J.B.N.	2017	Ants as indicators of soil quality in an on-going recovery of riparian forests	The increasing devastation of the Brazilian Atlantic Forest stresses the need to recover areas within this biome, and studies using potential indicator organisms to assess the forest recovery process are important to determine the intensity of human interference during this process. We aimed to evaluate the richness and abundance of ant genera in forests at different stages of recovery, and to id…	Area recuperation; Atlantic Forest; Soil biodiversity; Soil fauna	Forest Ecology and Management	10.1016/j.foreco.2017.07.038	16	Not included	No applicable considerations/outcomes for the purpose
Silva R.F.B.D.; Batistella M.; Moran E.F.	2017	Socioeconomic changes and environmental policies as dimensions of regional land transitions in the Atlantic Forest, Brazil	The industrialization of the Paraíba Valley, Brazil has been driven since the 1950s by an intense urbanization process, while municipalities located far from the valley's economic center stagnated. Despite the economic differences and unequal population distribution in the region, the municipalities share similar topographic characteristics with a predominance of hilly terrains. The depletion of …	Deforestation control; Environmental history; Environmental policies; Forest regeneration; Forest transition	Environmental Science and Policy	10.1016/j.envsci.2017.04.019	45	Included
Sobral-Souza T.; Lautenschlager L.; Morcatty T.Q.; Bello C.; Hansen D.; Galetti M.	2017	Rewilding defaunated Atlantic Forests with tortoises to restore lost seed dispersal functions	The extinction of frugivores has been considered one of the main drivers of the disruption of important ecological processes, such as seed dispersal. Many defaunated forests are too small to restore function by reintroducing large frugivores, such as tapirs or Ateline monkeys, and the long-term fate of large-seeded plants in these areas is uncertain. However, such small fragments still host many …	Atlantic Forest; Defaunation; Niche modeling; Rewilding; Seed dispersion; Tortoises	Perspectives in Ecology and Conservation	10.1016/j.pecon.2017.08.005	32	Not included	No applicable considerations/outcomes for the purpose
Zwiener V.P.; Padial A.A.; Marques M.C.M.; Faleiro F.V.; Loyola R.; Peterson A.T.	2017	Planning for conservation and restoration under climate and land use change in the Brazilian Atlantic Forest	Aim: To propose and compare priority sites for conservation and restoration of woody plants under diverse climate and land use scenarios, considering socio-economic costs, presence of protected areas and distribution of forest remnants. Location: The Atlantic Forest Biodiversity Hotspot, Brazil. Methods: We used ecological niche modelling to estimate geographical distributions for 2,255 species u…	Aichi targets; climate change; ecological restoration; land use change; MaxEnt; spatial conservation prioritization; species distribution modelling; Zonation	Diversity and Distributions	10.1111/ddi.12588	86	Included
Bertacchi M.I.F.; Amazonas N.T.; Brancalion P.H.S.; Brondani G.E.; Oliveira A.C.S. de; de Pascoa M.A.R.; Rodrigues R.R.	2016	Establishment of tree seedlings in the understory of restoration plantations: Natural regeneration and enrichment plantings	Little is known about the potential of restoration plantations to provide appropriate understory conditions to support the establishment of seeds arriving from neighboring native forests. In this article, we investigated how seedling establishment is affected in the understory of restoration sites of different ages and assessed some of the potential environmental factors controlling this ecologic…	Direct seeding; Forest regeneration; Light limitation; Microsite limitation; Seed addition; Tropical forest restoration	Restoration Ecology	10.1111/rec.12290	76	Not included	No applicable considerations/outcomes for the purpose
Bizuti D.T.G.; Taniwaki R.H.; Silva R.J.; Costa C.O.R. da; Roncon T.J.; Viani R.A.G.; Brancalion P.H.S.	2016	Influences of tree species composition on understory microclimate of young restoration plantations	Studies evaluating the pioneer tree species capacity to provide favorable conditions to natural regeneration in forest restoration plantings are still scarce. Thus, the aim of this study was to evaluate whether pioneer tree species affect differentially the microclimate conditions of the understory in forest restoration plantations. Two forest restoration sites, with three and five years old, wer…	Atlantic forest; Forest succession; Monitoring; Tropical forests	Scientia Forestalis/Forest Sciences	10.18671/scifor.v44n112.18	4	Not included	No applicable considerations/outcomes for the purpose
Cielo-Filho R.; Martins F.R.	2016	Elevation-based post-stratification in Atlantic forest sampling	Question: Management and restoration of biodiversity hotspots worldwide might benefit from an intensification of sampling effort through the use of larger field plots than usually employed. However, besides being more expensive, small-range elevation variation and the related floristic composition gradient may compromise the desired internal floristic homogeneity in larger field plots. We present…	Composition gradient; Floristic; Forest sampling; Phytosociology; Sampling method; Vegetation survey	Phytocoenologia	10.1127/phyto/2016/0053	2	Not included	≥ 4 citations (2016-2018)
Durigan G.; Suganuma M.S.; Melo A.C.G. de	2016	Expected values for attributes of riparian forests undergoing restoration at different ages	Forest restoration projects have increased in number and extension in Brazil in recent years. Notwithstanding, the difficulty in evaluating if the ecosystem undergoing restoration follows an expected trajectory or is under the expectations; this is an obstacle to be overcome. This study aimed at generating expected values for monitoring community attributes of riparian forests over the ages after…	Ecological indicators; Ecological restoration; Linear models; Monitoring; Resilience; Semi-decidous tropical forest	Scientia Forestalis/Forest Sciences	10.18671/scifor.v44n110.19	12	Not included	No applicable considerations/outcomes for the purpose
Ferreira M.P.; Zortea M.; Zanotta D.C.; Shimabukuro Y.E.; Souza-Filho C.R. de	2016	Mapping tree species in tropical seasonal semi-deciduous forests with hyperspectral and multispectral data	Accurately mapping the spatial distribution of tree species in tropical environments provides valuable insights for ecologists and forest managers. This process may play an important role in reducing fieldwork costs, monitoring changes in canopy biodiversity, and locating parent trees to collect seeds for forest restoration efforts. However, mapping tree species in tropical forests with remote se…	Brazilian Atlantic Forest; Classification; Imaging spectroscopy; Individual tree crowns; WorldView-3	Remote Sensing of Environment	10.1016/j.rse.2016.03.021	146	Not included	No applicable considerations/outcomes for the purpose
Klippel V.H.; Pezzopane J.E.M.; Caldeira M.V.W.; Silva G.F. da; Castro K.C.	2016	Litter and nutrient accumulation in areas with different methodologies of forest restoration	The objective of this study was to evaluate the forest restoration indexes (chemical soil attributes, accumulated litter and nutrients content) in different methods of forest restoration of an Atlantic Forest Tableland in Linhares, ES, Brazil. The experiment was installed on August, 2007 in a randomized block design with four treatments and three repetitions: T1 (Control)-only the control of leaf…	Nutrient cycling; Pioneer species, silvicultural practices	Comunicata Scientiae	10.14295/CS.v7i2.521	6	Not included	No applicable considerations/outcomes for the purpose
Lange W.; Pirzer C.; Dünow L.; Schelchen A.	2016	Risk perception for participatory ecosystem-based adaptation to climate change in the mata Atlântica of Rio de Janeiro State, Brazil	A perception analysis is an important approach for developing adequate sensitization activities and increasing the participation of local populations in ecosystem-based disaster risk reduction (Eco-DRR) and ecosystem-based adaptation (EbA). These concepts have great potential in the study area, the mountain region of Rio de Janeiro state, where a disaster in 2011 showed once more that landslides,…	Adaptation; Brazil; Climate change; Ecosystem services; Ecosystem-based adaptation; Extreme weather event; Perception; Risk; Sensitization; Vulnerability	Advances in Natural and Technological Hazards Research	10.1007/978-3-319-43633-3_21	7	Not included	No applicable considerations/outcomes for the purpose
Latawiec A.E.; Crouzeilles R.; Brancalion P.H.S.; Rodrigues R.R.; Sansevero J.B.; Santos J.S.D.; Mills M.; Nave A.G.; Strassburg B.B.	2016	Natural regeneration and biodiversity: a global meta-analysis and implications for spatial planning	Natural regeneration offers a cheaper alternative to active reforestation and has the potential to become the predominant way of restoring degraded tropical landscapes at large-scale. We conducted a meta-analysis for tropical regions and quantified the relationships between both ecological and socioeconomic factors and biodiversity responses in naturally regenerating areas. Biogeographic realms, …	Atlantic Forest; ecological restoration; environmental Kuznets curve; Forest Code; landscape restoration	Biotropica	10.1111/btp.12386	42	Not included	No applicable considerations/outcomes for the purpose
Lima G.C.; Silva M.L.N.; Freitas D.A.F. de; Cândido B.M.; Curi N.; Oliveira M.S. de	2016	Spatialization of soil quality index in the Sub-Basin of Posses, Extrema, Minas Gerais	This study aimed to determine and spatialize the soil quality index (SQI), in relation to chemical and physical attributes, and evaluate its use in the payment for environmental services in the Sub-Basin of Posses, Extrema-MG, Brazil, which represents the Atlantic Forest Biome. SQI values were influenced by both the replacement of native forests by stands of eucalyptus and by pastures and annual …	Atlantic forest; Kriging; SQI	Revista Brasileira de Engenharia Agricola e Ambiental	10.1590/1807-1929/agriambi.v20n1p78-84	8	Not included	No applicable considerations/outcomes for the purpose
Mello K. de; Toppa R.H.; Cardoso-Leite E.	2016	Priority areas for forest conservation in an urban landscape at the transition between Atlantic Forest and Cerrado	Urbanization and agriculture growth are some of the major causes of natural ecosystems depletion and biodiversity loss. Conservation efforts can be developed through the prioritization of areas for forest conservation in order to minimize this process. Here, we establish conservation strategies based on a spatial analysis of forest fragments in an urban landscape at the transition between two imp…	Forest conservation; Index; Landscape metrics; Priority areas; Urban forest	Cerne	10.1590/01047760201622032172	29	Not included	Not about restoration
Newton P.; Gomez A.E.A.; Jung S.; Kelly T.; Mendes T.D.A.; Rasmussen L.V.; Reis J.C.D.; Rodrigues R.D.A.R.; Tipper R.; van der Horst D.; Watkins C.	2016	Overcoming barriers to low carbon agriculture and forest restoration in Brazil: The Rural Sustentável project	The Rural Sustentável project aims to decrease greenhouse gas emissions, reduce poverty, and promote sustainable rural development in the Brazilian Amazon and Atlantic Forest biomes: by restoring deforested and degraded land, and by facilitating and promoting the uptake of low carbon agricultural technologies. The project offers farmers a) access to information, through demonstration units and fi…	Greenhouse gas emissions; Livelihoods; Results-based finance; Rural credit; Smallholders; Sustainable development	World Development Perspectives	10.1016/j.wdp.2016.11.011	33	Not included	No applicable considerations/outcomes for the purpose
Oliveira R.E. de; Carvalhaes M.A.	2016	Agroforestry as a tool for restoration in atlantic forest: Can we find multi-purpose species?	Agroforestry Systems (AFS), especially multistrata or multilayer AFS, are a feasible tool for forest restoration. The presence of native species in AFS enables forest regeneration whereas brings back forest structure and also recovers some functions and environmental services. At the same time, they can produce a range of annual and perennial crops and trees that provide food and income over time…	Agroforestry systems; Atlantic forest; Native tree species	Oecologia Australis	10.4257/oeco.2016.2004.03	30	Not included	No applicable considerations/outcomes for the purpose
Souza S.E.X.F. de; Vidal E.; Chagas G.D.F.; Elgar A.T.; Brancalion P.H.S.	2016	Ecological outcomes and livelihood benefits of community-managed agroforests and second growth forests in Southeast Brazil	The Forest and Landscape Restoration movement has emerged as an approach to reconcile biodiversity conservation, ecosystem services provisioning and human well-being in degraded landscapes, but little is known so far about the potential of different reforestation methods to achieve these objectives. Based on this gap, we assessed the ecological outcomes and local livelihood benefits of community-…	Atlantic Forest; community engagement; Euterpe edulis; juçara; local ecological knowledge; local livelihoods; restoration monitoring; tropical reforestation	Biotropica	10.1111/btp.12388	41	Included
Strassburg B.B.N.; Barros F.S.M.; Crouzeilles R.; Iribarrem A.; Santos J.S.D.; Silva D.; Sansevero J.B.B.; Alves-Pinto H.N.; Feltran-Barbieri R.; Latawiec A.E.	2016	The role of natural regeneration to ecosystem services provision and habitat availability: a case study in the Brazilian Atlantic Forest	Natural regeneration provides multiple benefits to nature and human societies, and can play a major role in global and national restoration targets. However, these benefits are context specific and impacted by both biophysical and socioeconomic heterogeneity across landscapes. Here, we investigate the benefits of natural regeneration for climate change mitigation, sediment retention and biodivers…	climate change mitigation; connectivity; cost-effectiveness; ecological restoration; environment services evaluation; incentives	Biotropica	10.1111/btp.12393	48	Included
Trevisan A.C.D.; Schmitt-Filho A.L.; Farley J.; Fantini A.C.; Longo C.	2016	Farmer perceptions, policy and reforestation in Santa Catarina, Brazil	Extensive reforestation may be required to avert dramatic loss of biodiversity, system resilience and ecosystem services from Brazil's Atlantic Forest, and is legally required by Brazil's Forest Code. Restoration on farmland however threatens agricultural output and the livelihoods of small family farmers, leading to weak enforcement of the law and a national debate over the Code which resulted i…	Cluster analysis; Family farming; Landscape management; Protected areas	Ecological Economics	10.1016/j.ecolecon.2016.06.024	26	Not included	No applicable considerations/outcomes for the purpose
Turchetto F.; Araujo M.M.; Tabaldi L.A.; Griebeler A.M.; Rorato D.G.; Aimi S.C.; Berghetti T.L.P.; Gomes D.R.	2016	Can transplantation of forest seedlings be a strategy to enrich seedling production in plant nurseries?	Transplanting individual seedlings is a tool used in restoration studies, which helps to select species that are adapted to particular bioclimatic regions. We aimed to identify forest and physiological patterns in seedlings from extant areas of the Atlantic forest biome in southern Brazil. Individual tree and shrub seedlings from 5 to 55 cm in height were selected from an extant area of approxima…	Alternative production; Chlorophyll a fluorescence; Initial growth; Physiology of native tree species; Seedling survival	Forest Ecology and Management	10.1016/j.foreco.2016.05.029	23	Not included	No applicable considerations/outcomes for the purpose
Vasconcellos R.L.F.; Bonfim J.A.; Baretta D.; Cardoso E.J.B.N.	2016	Arbuscular Mycorrhizal Fungi and Glomalin-Related Soil Protein as Potential Indicators of Soil Quality in a Recuperation Gradient of the Atlantic Forest in Brazil	This study aimed at surveying arbuscular mycorrhizal fungi (AMF) species and glomalin-related soil protein (GRSP) to understand their role as presumable biological indicators of soil quality in an undisturbed forest site (NT) and three sites with different management histories, soil textures, and different ages of recovery after reforestation for 20 (R20), 10 (R10) and 5years (R05). Our objective…	AMF diversity; Biological indicators; EE-GRSP; Riparian forest; Soil quality; T-GRSP	Land Degradation and Development	10.1002/ldr.2228	77	Not included	No applicable considerations/outcomes for the purpose
Vettorazzi C.A.; Valente R.A.	2016	Priority areas for forest restoration aiming at the conservation of water resources	Allocation of forest in a river basin is a complex management problem, with conditions that may encourage conflict, in particular among groups with different interests, due to the diversity of the objectives. Aiming at the conservation of water resources, the main objective of this study was to assess the performance of Ordered Weighted Averaging (OWA), a multicriteria decision analysis, in the p…	Decision-making; Landscape restoration; Multicriteria evaluation; OWA method	Ecological Engineering	10.1016/j.ecoleng.2016.05.069	48	Included
Vitoria A.P.; Vieira T.D.O.; Camargo P.D.B.; Santiago L.S.	2016	Using leaf δ13C and photosynthetic parameters to understand acclimation to irradiance and leaf age effects during tropical forest regeneration	Regenerating forests are important for the maintenance of tropical biodiversity. Forest management in fragments of Atlantic forest in Brazil includes removal of exotic eucalyptus trees that were once part of plantations, in order to reestablish native flora. However, it is unclear how native tree saplings regenerating under former plantations respond to abrupt changes in environmental conditions …	Atlantic forest; Carbon isotope composition; Forest ecophysiology; Irradiance gradient; Mature leaves; Young leaves	Forest Ecology and Management	10.1016/j.foreco.2016.07.048	30	Not included	No applicable considerations/outcomes for the purpose
Ferez A.P.C.; Campoe O.C.; Mendes J.C.T.; Stape J.L.	2015	Silvicultural opportunities for increasing carbon stock in restoration of Atlantic forests in Brazil	Deforestation for urbanization and agriculture expansion drastically reduced the area of the Atlantic forest biome in Brazil. To reverse this process, rehabilitating degraded lands, restoration plantations with native tree species show significant potential to rebuild the forest habitat and promoting carbon sequestration. High input silviculture (intensive fertilization and weed control), similar…	Atlantic forest; Carbon stock; Restoration plantation; Silviculture	Forest Ecology and Management	10.1016/j.foreco.2015.04.015	51	Included
Goulart F.F.; Takahashi F.S.C.; Rodrigues M.; Machado R.B.; Soares-Filho B.	2015	Where matrix quality most matters? Using connectivity models to assess effectiveness of matrix conversion in the Atlantic Forest	Great interest has been devoted to understand how agricultural matrix managements affect species flux in the patchy landscapes and agroforestry systems are known to enhance connectivity for forest dwelling species. In the Brazilian Atlantic Forest, high degree of fragmentation makes the implementation or the conservation of the existing agroforestry systems keystone to connectivity conservation. …	Agroforestry systems; Bird conservation; Dispersal; Function connectivity; Graph theory; Integral index of connectivity; Landscape metrics	Natureza e Conservacao	10.1016/j.ncon.2015.03.003	8	Not included	No applicable considerations/outcomes for the purpose
Latawiec A.E.; Strassburg B.B.N.; Brancalion P.H.S.; Rodrigues R.R.; Gardner T.	2015	Creating space for large-scale restoration in tropical agricultural landscapes	Poorly planned, large-scale ecological restoration projects may displace agricultural activities and potentially lead to the clearance of native vegetation elsewhere, with associated impacts on biodiversity and ecosystem services. Yet few studies have considered these risks and the ways in which restoration can increase competition for land. Here, we address this issue by examining whether large-…		Frontiers in Ecology and the Environment	10.1890/140052	123	Not included	No applicable considerations/outcomes for the purpose
Podadera D.S.; Engel V.L.; Parrotta J.A.; Machado D.L.; Sato L.M.; Durigan G.	2015	Influence of Removal of a Non-native Tree Species Mimosa caesalpiniifolia Benth. on the Regenerating Plant Communities in a Tropical Semideciduous Forest Under Restoration in Brazil	Exotic species are used to trigger facilitation in restoration plantings, but this positive effect may not be permanent and these species may have negative effects later on. Since such species can provide a marketable product (firewood), their harvest may represent an advantageous strategy to achieve both ecological and economic benefits. In this study, we looked at the effect of removal of a non…	Adaptive management; Atlantic forest; Ecological restoration; Natural regeneration; Seasonal semideciduous forest; Thinning	Environmental Management	10.1007/s00267-015-0560-7	23	Not included	No applicable considerations/outcomes for the purpose
Rezende C.L. de; Uezu A.; Scarano F.R.; Araujo D.S.D.	2015	Atlantic Forest spontaneous regeneration at landscape scale	The Atlantic Forest suffered five centuries of continuous deforestation related to successive economic cycles, and is now reduced to 11.7 % of its original cover. The Atlantic Forest Restoration Pact was launched in 2009 and aims to restore 15 million hectares until 2050. Natural regeneration can play an important role in meeting this target, however little attention has been paid to this process…	Forest restoration; Landscape dynamics; Natural regeneration; Spatial modeling	Biodiversity and Conservation	10.1007/s10531-015-0980-y	103	Included
Richards R.C.; Rerolle J.; Aronson J.; Pereira P.H.; Gonçalves H.; Brancalion P.H.S.	2015	Governing a pioneer program on payment for watershed services: Stakeholder involvement, legal frameworks and early lessons from the Atlantic forest of Brazil	Increasing acceptance of payments for ecosystem services (PES) programs as environmental policy alternatives suggests a clear need for research on PES implementation, both to validate theoretical frameworks and improve approaches for existing and future programs. We provide a history of the 10-year old Conservador das Águas program in Extrema, a city in Minas Gerais located within the Atlantic Fo…	Environmental compliance; Forest restoration; Participation; Payment for ecosystem services; PES financing; PES governance; PES legislation; Water policy	Ecosystem Services	10.1016/j.ecoser.2015.09.002	89	Included
Robinson S.J.B.; van den Berg E.; Meirelles G.S.; Ostle N.	2015	Factors influencing early secondary succession and ecosystem carbon stocks in Brazilian Atlantic Forest	Ecologically relevant restoration of secondary Atlantic forest on abandoned land offers a potential means to recover biodiversity and improve crucial ecosystem services, including carbon sequestration. Early secondary successional trajectories are determined by a range of environmental factors that influence plant community development. Context-specific understanding of forest vegetation communit…	Abandoned pasture; Ecological restoration; Facilitation; Inhibition; Leandra aurea; Melastomataceae; Seed dispersal; Soil characteristics; Tropical secondary forest	Biodiversity and Conservation	10.1007/s10531-015-0982-9	32	Included
Scarano F.R.; Ceotto P.	2015	Brazilian Atlantic forest: impact, vulnerability, and adaptation to climate change	Biodiversity hotspots are among some of the habitats most threatened by climate change, and the Brazilian Atlantic forest is no exception. Only 11.6 % of the natural vegetation cover remains in an intensely fragmented state, which results in high vulnerability of this biome to climate change. Since >60 % of the Brazilian people live within the Atlantic forest domain, societies both in rural and u…	Atlantic forest; Climate change; Ecosystem-based adaptation; Vulnerability	Biodiversity and Conservation	10.1007/s10531-015-0972-y	227	Not included	No applicable considerations/outcomes for the purpose
Silva M. S.; Martins R.P.; Ferreira R.L.	2015	Cave Conservation Priority Index to Adopt a Rapid Protection Strategy: A Case Study in Brazilian Atlantic Rain Forest	Cave environments are characterized by possessing specialized fauna living in high environmental stability with limited food conditions. These fauna are highly vulnerable to impacts, because this condition can frequently be easily altered. Moreover, environmental determinants of the biodiversity patterns of caves remain poorly understood and protected. Therefore, the main goal of this work is to …	Biodiversity; Cave conservation; Cave fauna; Cave vulnerability; Conservation priority	Environmental Management	10.1007/s00267-014-0414-8	42	Not included	Not about restoration
Thomazini A.; Mendonça E.S.; Cardoso I.M.; Garbin M.L.	2015	SOC dynamics and soil quality index of agroforestry systems in the Atlantic rainforest of Brazil	Land cover change and implementation of different management practices can greatly affect the global carbon (C) budget and soil quality. The objective of this study was to quantify the effect of different management practices under representative agroforestry and full sun coffee systems on (i) soil organic matter and CO2-C emissions in dry and rainy seasons and (ii) to determine which management …	Agroforestry; Ferralsol; Land use; Oxisol; PCA; Soil carbon; Soil health	Geoderma Regional	10.1016/j.geodrs.2015.02.003	42	Not included	No applicable considerations/outcomes for the purpose
Almeida P.; Altobelli A.; D'Aietti L.; Feoli E.; Ganis P.; Giordano F.; Napolitano R.; Simonetti C.	2014	The role of vegetation analysis by remote sensing and GIS technology for planning sustainable development: A case study for the Santos estuary drainage basin (Brazil)	The role of vegetation analysis by remote sensing (RS) and Geographical Information System (GIS) technology to support plans for sustainable development is discussed through a proposal of an index of ecosystem "integrity" or of regeneration capacity. The index is based on the vegetation "mass" of a given land cover type and the capacity that such mass has to contrast soil erosion. The index is th…	Biosphere; degradation; ecosystem integrity; erosion; GIS; remote sensing; soil	Plant Biosystems	10.1080/11263504.2014.900130	8	Not included	≥ 10 citations (up to 2015)
Banks-Leite C.; Pardini R.; Tambosi L.R.; Pearse W.D.; Bueno A.A.; Bruscagin R.T.; Condez T.H.; Dixo M.; Igari A.T.; Martensen A.C.; Metzger J.P.	2014	Using ecological thresholds to evaluate the costs and benefits of set-asides in a biodiversity hotspot	Ecological set-asides are a promising strategy for conserving biodiversity in human-modified landscapes; however, landowner participation is often precluded by financial constraints. We assessed the ecological benefits and economic costs of paying landowners to set aside private land for restoration. Benefits were calculated from data on nearly 25,000 captures of Brazilian Atlantic Forest vertebr…		Science	10.1126/science.1255768	317	Included
Brancalion P.H.S.; Cardozo I.V.; Camatta A.; Aronson J.; Rodrigues R.R.	2014	Cultural ecosystem services and popular perceptions of the benefits of an ecological restoration project in the Brazilian Atlantic Forest	It is essential to understand how ecological restoration (ER) improves human well-being in order to justify more investments and upscaling in this emergent field of action. As part of a 22-year-old, 80ha ER project being carried out around a water reservoir that supplies drinking water to the city of Iracemápolis (population 19,700), in the mega-diversity Atlantic Forest biome of Brazil, we asses…	monitoring; payments for ecosystem services; restoration assessment; restoration planting; tropical forest restoration	Restoration Ecology	10.1111/rec.12025	96	Included
Campoe O.C.; Iannelli C.; Stape J.L.; Cook R.L.; Mendes J.C.T.; Vivian R.	2014	Atlantic forest tree species responses to silvicultural practices in a degraded pasture restoration plantation: From leaf physiology to survival and initial growth	Deforestation has led to ecosystem degradation in many tropical regions. Re-establishment of native tree species on degraded land presents challenges due to environmental stressors such as water and nutrient limitations, particularly from weed competition. Ecophysiological studies can help assess responses of native tree species to silvicultural practices and improve our understanding of processe…	Biomass; Brazilian tree species; Ecophysiology; Photosynthesis; Restoration plantation; Silviculture	Forest Ecology and Management	10.1016/j.foreco.2013.11.016	51	Included
Ferraz S.F.B.; Ferraz K.M.P.M.B.; Cassiano C.C.; Brancalion P.H.S.; Luz D.T.A. da; Azevedo T.N.; Tambosi L.R.; Metzger J.P.	2014	How good are tropical forest patches for ecosystem services provisioning?	Native forests play an important role regarding ecosystem services related to biodiversity, water, and nutrient cycling, and the intensity of those services should be related to the amount, configuration and quality of the forest. However, in highly dynamic landscapes, such as some tropical regions, ecosystem services are potentially affected not only by the present landscape structure, but also …	Agricultural landscape; Atlantic Forest; Biodiversity; Corumbataí; Historical land use; Landscape dynamics; Pasture; Sugarcane	Landscape Ecology	10.1007/s10980-014-9988-z	129	Included
Pinto S.R.; Melo F.; Tabarelli M.; Padovesi A.; Mesquita C.A.; Scaramuzza C.A. de M.; Castro P.; Carrascosa H.; Calmon M.; Rodrigues R.; César R.C.; Brancalion P.H.S.	2014	Governing and delivering a biome-wide restoration initiative: The case of Atlantic Forest Restoration Pact in Brazil	In many human-modified tropical landscapes, biodiversity conservation and the provision of ecosystem services require large-scale restoration initiatives. Such initiatives must be able to augment the amount and the quality of remaining natural habitats. There is thus a growing need for long-term, multi-stakeholder and multi-purpose initiatives that result in multiple ecological and socioeconomic …	Atlantic forest; Atlantic Forest Restoration Pact; Governance; Restoration	Forests	10.3390/f5092212	96	Included
Rodríguez Osuna V.; Börner J.; Nehren U.; Prado R.B.; Gaese H.; Heinrich J.	2014	Priority areas for watershed service conservation in the Guapi-Macacu region of Rio de Janeiro, Atlantic Forest, Brazil	Introduction: Land use intensification and urbanisation processes are degrading hydrological ecosystem services in the Guapi-Macacu watershed of Rio de Janeiro. A proposal to pay farmers to restore natural watershed services might be an alternative to securing the water supply in the long-term for the around 2.5 million urban water users in the study region. This study quantifies the costs of cha…	Drinking water treatment; Incentive-based watershed management; Water quality; Water services	Ecological Processes	10.1186/s13717-014-0016-7	13	Included
Sant'Anna C.L.B.; Ribeiro D.B.; Garcia L.C.; Freitas A.V.L.	2014	Fruit-feeding butterfly communities are influenced by restoration age in tropical forests	Currently, a large-scale restoration project aims to restore around 15 million hectares of Atlantic Forest in Brazil. This will increase forest cover and connectivity among remnant sites as well as restore environmental services. Currently, studies on recovery of fauna in restored areas of the Atlantic Forest are practically nonexistent. To address this knowledge vacuum, our study compares divers…	Ecological indicator; Ecological succession; High-diversity forest systems; Lepidoptera; Native species plantations; Neotropical region	Restoration Ecology	10.1111/rec.12091	37	Included
Shimamoto C.Y.; Botosso P.C.; Marques M.C.M.	2014	How much carbon is sequestered during the restoration of tropical forests? Estimates from tree species in the Brazilian Atlantic forest	The estimation of carbon accumulation in restoration areas over time is an important step for the evaluation of the success of restoration programs and to indicate the best practices for forest management and conservation. In the present study, we evaluated the aboveground biomass (AGB) of 10 tree species (fast-growing and slow-growing tree species) that are representative of the Brazilian Atlant…	Carbon sequestration; Ecological groups; Fast-growing species; Slow-growing species; Tree age estimation; Wood specific gravity	Forest Ecology and Management	10.1016/j.foreco.2014.06.002	78	Included
Tambosi L.R.; Martensen A.C.; Ribeiro M.C.; Metzger J.P.	2014	A framework to optimize biodiversity restoration efforts based on habitat amount and landscape connectivity	The effectiveness of ecological restoration actions toward biodiversity conservation depends on both local and landscape constraints. Extensive information on local constraints is already available, but few studies consider the landscape context when planning restoration actions. We propose a multiscale framework based on the landscape attributes of habitat amount and connectivity to infer landsc…	Brazilian Atlantic forest; Graph theory; Landscape resilience; Regional planning; Restoration priorities	Restoration Ecology	10.1111/rec.12049	192	Included
Aronson J.; Alexander S.	2013	Steering towards sustainability requires more ecological restoration	Ecological restoration of degraded ecosystems is now a global priority for addressing, and reconciling, environmental and sustainable development goals. Biocultural, bioregional, and landscape perspectives are vital for this purpose. Those working in restoration ecology, landscape ecology and conservation biology can help design, steer and implement such programs, but their work will only be effe…	Atlantic forest restoration pact; Lake chilika; Networking; Puget sound; Restoration of natural capital; Working for water	Natureza a Conservacao	10.4322/natcon.2013.021	12	Not included	No applicable considerations/outcomes for the purpose
Brancalion P.H.S.; Viani R.A.G.; Calmon M.; Carrascosa H.; Rodrigues R.R.	2013	How to Organize a Large-Scale Ecological Restoration Program? The Framework Developed by the Atlantic Forest Restoration Pact in Brazil	Large-scale ecological restoration programs across the world have begun to extensively transform degraded lands into young native ecosystems. However, more projects like these will be necessary in the coming years to fulfill the goal of restoring 150 million ha established by United Nations Convention on Biological Diversity. Here, we present and discuss the steps required for and the lessons lea…	biodiversity hotspots; ecosystem services; green jobs; non-timber forest products; restoration ecology; timber production; tropical forests	Journal of Sustainable Forestry	10.1080/10549811.2013.817339	44	Not included	No applicable considerations/outcomes for the purpose
Brockerhoff E.G.; Jactel H.; Parrotta J.A.; Ferraz S.F.B.	2013	Role of eucalypt and other planted forests in biodiversity conservation and the provision of biodiversity-related ecosystem services	Forests provide important habitat for much of the world's biodiversity, and the continuing global deforestation is one of our greatest environmental concerns. Planted forests represent an increasing proportion of the global forest area and partly compensate for the loss of natural forest in terms of forest area, habitat for biodiversity and ecological function. At current rates, over 30% of the r…	Afforestation; Brazil; Deforestation; Eucalyptus; Plantation forest; Reforestation	Forest Ecology and Management	10.1016/j.foreco.2012.09.018	243	Not included	Not about restoration
Ferracin T.P.; Medri P.S.; Batista A.C.R.; Mota M.C.; Bianchini E.; Torezan J.M.D.	2013	Passive restoration of atlantic forest following Pinus taeda harvesting in Southern Brazil	The understory of exotic tree plantations can have non-negligible native species richness. Ecological restoration of these sites may include the harvest of trees, depending on the tradeoff between timber income and harvest impacts on biodiversity. This study aimed to investigate how a site can recover from harvest disturbance, by comparing the regeneration of woody species in the understory of tw…	Araucaria angustifolia; Canopy cover; Secondary succession; Soil fertility; Woody species regeneration	Restoration Ecology	10.1111/rec.12005	6	Not included	≥ 10 citations (up to 2015)
Meyer S.T.; Neubauer M.; Sayer E.J.; Leal I.R.; Tabarelli M.; Wirth R.	2013	Leaf-cutting ants as ecosystem engineers: Topsoil and litter perturbations around Atta cephalotes nests reduce nutrient availability	Despite considerable research into the effects of leaf-cutting ant nests, the potential occurrence of low-nutrient soils at nest sites has hitherto gone undetected. Leaf litter cover and topsoil conditions (organic carbon, total nitrogen, soil acidity, cation exchange capacity) were assessed along transects running from nests of eight adult Atta cephalotes colonies into the understorey of Atlanti…	Atlantic Forest; Attini; Brazil; Herbivory; Leaf litter; Nest effects; Nest soil; Nutrient dynamics	Ecological Entomology	10.1111/een.12043	56	Not included	No applicable considerations/outcomes for the purpose
Rocha P.L.B. da; Viana B.F.; Cardoso M.Z.; Melo A.M.C. de; Costa M.G.C.; Vasconcelos R.N. de; Dantas T.B.	2013	What is the value of eucalyptus monocultures for the biodiversity of the Atlantic forest? A multitaxa study in southern Bahia, Brazil	Eucalyptus plantations are increasing in Brazil, frequently replacing pastures, but there is still scarce information about its capacity to maintain the fauna of neighbor forest remnants. In this study, we compared descriptors of the communities of leaf litter organisms (lizards, anurans, myriapods, arachnids, orthopterans, coleopterans, and ants) between a large remnant of primary Atlantic Fores…	Atlantic forest; biodiversity; monoculture	Journal of Forestry Research	10.1007/s11676-012-0311-z	22	Not included	No applicable considerations/outcomes for the purpose
Brancalion P.H.S.; Viani R.A.G.; Strassburg B.B.N.; Rodrigues R.R.	2012	Finding the money for tropical forest restoration	The article discusses the economic dimension of ecological restoration drawing on experiences in the Brazilian Atlantic forest, which is one of the most biodiverse ecosystems on the planet and also one of the richest in endemism. The looming land crisis has been receiving increasing attention worldwide. In this context, forest restoration could be seen as just another factor in the demand for lan…		Unasylva		114	Not included	No applicable considerations/outcomes for the purpose
Mengardo A.L.T.; Figueiredo C.L.; Tambosi L.R.; Pivello V.R.	2012	Comparing the establishment of an invasive and an endemic palm species in the Atlantic rainforest	Background: Biological invasions are one of the major causes of biodiversity loss, yet remain rather understudied in tropical environments. The Australian palm tree Archontophoenix cunninghamiana was introduced into Brazil for ornamental purposes, but has become an invasive species in urban and suburban forest patches. The substitution of A. cunninghamiana by the native palm Euterpe edulis has be…	Archontophoenix cunninghamiana; biological invasion; Euterpe edulis; seed longevity; seed rain; seedling establishment	Plant Ecology and Diversity	10.1080/17550874.2012.735271	9	Not included	≥ 10 citations (up to 2015)
Santos M.L.S. dos; França S.; Gomes F.P.; Nascimento J.L. do; Silva L. dos A.; Mielke M.S.	2012	Low light availability affects leaf gas exchange, growth and survival of Euterpe edulis seedlings transplanted into the understory of an anthropic tropical rainforest	Euterpe edulis Mart. (Arecaceae) is a threatened palm tree of the Brazilian Atlantic Rainforest understory with fundamental importance for the restoration of degraded forest environments. We assessed the leaf gas exchange, growth and survival of E. edulis seedlings transplanted at three different forest sites (S1, S2 and S3) in the same area in which cocoa trees had been cultivated in a rustic ag…	Brazilian Atlantic Rainforest; forest restoration; seedling establishment; shade tolerance	Southern Forests	10.2989/20702620.2012.722833	10	Not included	No applicable considerations/outcomes for the purpose
Souza H.N. de; Graaff J. de; Pulleman M.M.	2012	Strategies and economics of farming systems with coffee in the Atlantic Rainforest Biome	In the Zona da Mata of Minas Gerais State, Brazil, family farmers are adjusting to agroecological principles to reconcile sustainable agriculture, livelihood improvements and biodiversity conservation. Starting in 1993, experimentation with coffee agroforestry was gradually initiated on an increasing number of farms (37 in total), resulting in the simultaneous management of sun coffee (SC) and ag…	Coffee agroforestry; Ecosystem services; Family agriculture; Productivity; Profitability	Agroforestry Systems	10.1007/s10457-011-9452-x	46	Not included	No applicable considerations/outcomes for the purpose
Abreu R.C.R.D.; de Assis G.B.; Frison S.; Aguirre A.; Durigan G.	2011	Can native vegetation recover after slash pine cultivation in the Brazilian Savanna?	There is a widespread view that forest plantations with exotic species are green deserts, unable to sustain biodiversity. Few studies have demonstrated, however, that planted stands of exotic trees have a greater negative effect on the plant diversity of savanna vegetation. We compared the native woody flora under four stands of slash pine of about 45. years old with four stands where the previou…	Exotic species; Forest plantations; Intermediate disturbance hypothesis; Pinus elliottii Engelm.; Savanna	Forest Ecology and Management	10.1016/j.foreco.2011.06.046	35	Not included	No applicable considerations/outcomes for the purpose
Amazonas N.T.; Martinelli L.A.; Piccolo M.D.C.; Rodrigues R.R.	2011	Nitrogen dynamics during ecosystem development in tropical forest restoration	We considered whether ecological restoration using high diversity of native tree species serves to restore nitrogen dynamics in the Brazilian Atlantic Forest. We measured δ15N and N content in green foliage and soil; vegetation N:P ratio; and soil N mineralization in a preserved natural forest and restored forests of ages 21 and 52years. Green foliage δ15N values, N content, N:P ratio, inorganic …	15N natural abundance; Ecological restoration; N mineralization; N/P Economy Index; Nitrogen dynamics; Nutrients cycling	Forest Ecology and Management	10.1016/j.foreco.2011.07.003	64	Not included	No applicable considerations/outcomes for the purpose
Banks-Leite C.; Ewers R.M.; Kapos V.; Martensen A.C.; Metzger J.P.	2011	Comparing species and measures of landscape structure as indicators of conservation importance	1. The use of indicators to identify areas of conservation importance has been challenged on several grounds, but nonetheless retains appeal as no more parsimonious approach exists. Among the many variants, two indicator strategies stand out: the use of indicator species and the use of metrics of landscape structure. While the first has been thoroughly studied, the same cannot be said about the l…	Atlantic Forest; Biodiversity indicators; Habitat fragmentation; Habitat loss; Landscape metrics; Surrogates; Umbrella Index	Journal of Applied Ecology	10.1111/j.1365-2664.2011.01966.x	62	Not included	Not about restoration
Bieber A.G.D.; Oliveira M.A.; Wirth R.; Tabarelli M.; Leal I.R.	2011	Do abandoned nests of leaf-cutting ants enhance plant recruitment in the Atlantic Forest?	The role played by abandoned nests of leaf-cutting ants (Atta spp.) as a small-scale disturbance regime that affects plant recruitment, species coexistence and forest regeneration remains poorly investigated. Here we examine whether abandoned nests of Atta cephalotes serve as regeneration niches and operate as particular plant recruitment habitats, favouring forest regeneration after ant activiti…	Atta cephalotes; Bottom-up gaps; Disturbance; Forest regeneration; Regeneration niche	Austral Ecology	10.1111/j.1442-9993.2010.02141.x	28	Not included	No applicable considerations/outcomes for the purpose
Calmon M.; Brancalion P.H.S.; Paese A.; Aronson J.; Castro P.; Silva S.C. da; Rodrigues R.R.	2011	Emerging Threats and Opportunities for Large-Scale Ecological Restoration in the Atlantic Forest of Brazil	Over the past 150 years, Brazil has played a pioneering role in developing environmental policies and pursuing forest conservation and ecological restoration of degraded ecosystems. In particular, the Brazilian Forest Act, first drafted in 1934, has been fundamental in reducing deforestation and engaging private land owners in forest restoration initiatives. At the time of writing (December 2010)…	Brazilian Forest Act; Ecosystem services; Environmental policy; High-diversity reforestation; Large-scale restoration; Natural capital; Tropical forest restoration	Restoration Ecology	10.1111/j.1526-100X.2011.00772.x	150	Not included	No applicable considerations/outcomes for the purpose
Quinete N.S.; Oliveira E.D.S. de; Fernandes D.R.; Avelar A.D.S.; Santelli R.E.	2011	Assessment of organochlorine pesticide residues in Atlantic Rain Forest fragments, Rio de Janeiro, Brazil	A superficial water quality survey in a watershed of the Paraíba do Sul River, the main water supply for the most populated cities of southeastern Brazil, was held in order to assess the impact of the expansion of agricultural activity in the near border of the Atlantic Rain Forest. The aim of this study was to investigate the presence of priority organochlorine pollutants in soils and superficia…	Atlantic rainforest; Gas chromatography; Microwave Assisted Extraction; Organochlorine pesticides; Ultrasound	Environmental Pollution	10.1016/j.envpol.2011.08.004	15	Not included	No applicable considerations/outcomes for the purpose
Rodrigues R.R.; Gandolfi S.; Nave A.G.; Aronson J.; Barreto T.E.; Vidal C.Y.; Brancalion P.H.S.	2011	Large-scale ecological restoration of high-diversity tropical forests in SE Brazil	The complex interactions among endangered ecosystems, landowners' interests, and different models of land tenure and use, constitute an important series of challenges for those seeking to maintain and restore biodiversity and augment the flow of ecosystem services. Over the past 10 years, we have developed a data-based approach to address these challenges and to achieve medium and large-scale eco…	Atlantic Forest; Ecosystem functioning; Environmental certification; Framework species; High-diversity reforestations; Land use planning	Forest Ecology and Management	10.1016/j.foreco.2010.07.005	273	Not included	No applicable considerations/outcomes for the purpose
Scheer M.B.	2011	Mineral nutrient fluxes in rainfall and throughfall in a lowland Atlantic rainforest in southern Brazil	The ecosystems occurring on dystrophic soils, such as sandy soils, are highly dependent on nutrients from the atmosphere and those cycled by their own biota. Nutrient inputs from rainfall and throughfall were measured between October 2001 and August 2003 in a secondary Atlantic rainforest in southern Brazil. Canopy interception (rainfall minus throughfall) was 17.3% of the annual rainfall of 2,23…	Mineral elements; Nutrient cycling; Precipitation partitioning; Secondary succession; Tropical rainforest	Journal of Forest Research	10.1007/s10310-010-0222-9	19	Not included	No applicable considerations/outcomes for the purpose
Vinha D.; Alves L.F.; Zaidan L.B.P.; Grombone-Guaratini M.T.	2011	The potential of the soil seed bank for the regeneration of a tropical urban forest dominated by bamboo	Isolated forest fragments are subject to natural and anthropogenic disturbances that can alter forest properties. Native bamboo species are favored by disturbances. Few studies have attempted to demonstrate the influence of bamboos regarding the availability of soil seed bank and their implications for management. The present study aims to evaluate whether the dominance and the maintenance of the…	Atlantic forest; Aulonemia aristulata; Bamboo; Disturbance; Early-successional species; Urbanization	Landscape and Urban Planning	10.1016/j.landurbplan.2010.11.003	16	Not included	No applicable considerations/outcomes for the purpose
Becker C.G.; Fonseca C.R.; Haddad C.F.B.; Prado P.I.	2010	Habitat split as a cause of local population declines of amphibians with aquatic larvae: Contributed paper	Most amphibian species have biphasic life histories and undergo an ontogenetic shift from aquatic to terrestrial habitats. In deforested landscapes, streams and forest fragments are frequently disjunct, jeopardizing the life cycle of forest-associated amphibians with aquatic larvae. We tested the impact of habitat split - defined as human-induced disconnection between habitats used by different l…	Amphibian declines; Biodiversity; Conservation planning; Forest fragmentation; Habitat split; Lifehistory Traits; Matrix habitat; Riparian vegetation	Conservation Biology	10.1111/j.1523-1739.2009.01324.x	108	Not included	No applicable considerations/outcomes for the purpose
Bihn J.H.; Gebauer G.; Brandl R.	2010	Loss of functional diversity of ant assemblages in secondary tropical forests	Secondary forests and plantations increasingly dominate the tropical wooded landscape in place of primary forests. The expected reduction of biodiversity and its impact on ecological functions provided by these secondary forests are of major concern to society and ecologists. The potential effect of biodiversity loss on ecosystem functioning depends largely on the associated loss in the functiona…	Ant assemblages; Atlantic forest; Brazil; Formicidae; Functional diversity; Functional redundancy; Human impacts; Recovery; Secondary forests; Tropical forests	Ecology	10.1890/08-1276.1	174	Not included	No applicable considerations/outcomes for the purpose
Brancalion P.H.S.; Rodrigues R.R.; Gandolfi S.; Kageyama P.Y.; Nave A.G.; Gandara F.B.; Barbosa L.M.; Tabarelli M.	2010	Legal instruments can enhance high-diversity tropical forest restoration	The failure of most efforts undertaken to restore natural high-diversity tropical forests, like the Atlantic Forest, has resulted in a very intense round of discussions on the science and best-practice of ecological restoration in the state of São Paulo, southeastern Brazil. This culminated in the participatory elaboration of a state resolution concerning technical and orientation aspects for res…	Reference ecosystem and environmental public policy; Resolution SMA-08	Revista Arvore	10.1590/s0100-67622010000300010	71	Not included	No applicable considerations/outcomes for the purpose
Hopp P.W.; Ottermanns R.; Caron E.; Meyer S.; Roß-Nickoll M.	2010	Recovery of litter inhabiting beetle assemblages during forest regeneration in the Atlantic forest of Southern Brazil	1. As mature tropical forests disappear, secondary forests with their potential to conserve mature tropical forest species are increasingly of interest in a conservation context. 2. We investigated the recovery of litter inhabiting beetle diversity and composition during natural forest regeneration in the coastal submontane forest of Southern Brazil, using chronosequences on two different soil ty…	Biodiversity; Coleoptera; Forest regeneration; Insect conservation; Mata Atlântica; Old-growth forest; Secondary forest; Soil type; Species density; Species richness	Insect Conservation and Diversity	10.1111/j.1752-4598.2010.00078.x	33	Included
Pereira J.M.; Lino J.S.; Buschinelli C.C. de A.; Barros I. de; Rodrigues G.S.	2010	Integrated farm environmental management and biodiversity conservation: A case study in the Caratinga Biological Station (Minas Gerais State, Brazil)	The Caratinga Biological Station (CBS) is an important preserve of the Brazilian Atlantic Rain Forest, defined as a national priority for the conservation of this highly fragmented biome and shelter to the largest existing population of the northern muriqui, the critically threatened largest monkey species of the Americas. Extensive research on the demography of this population has indicated favo…	APOIA-NovoRural; Environmental Impact Assessment; Rural development; Wildlife corridors	Pesquisa Agropecuaria Tropical	10.1590/S1983-40632010000400006	2	Not included	Not about restoration
Groeneveld J.; Alves L.F.; Bernacci L.C.; Catharino E.L.M.; Knogge C.; Metzger J.P.; Pütz S.; Huth A.	2009	The impact of fragmentation and density regulation on forest succession in the Atlantic rain forest	The Atlantic Rain Forest, an important biodiversity hot spot, has faced severe habitat loss since the last century which has resulted in a highly fragmented landscape with a large number of small forest patches (<100 ha). For conservation planning it is essential to understand how current and future forest regeneration depends on ecological processes, fragment size and the connection to the regio…	Forest growth model; FORMIND; Plant functional types; Regeneration; Simulation	Ecological Modelling	10.1016/j.ecolmodel.2009.06.015	50	Not included	No applicable considerations/outcomes for the purpose
Holz S.; Placci G.; Quintana R.D.	2009	Effects of history of use on secondary forest regeneration in the Upper Parana Atlantic Forest (Misiones, Argentina)	The Upper Parana Atlantic Forest, as with other areas, has been modified due to anthropogenic activities, generating a mosaic of agricultural fields and forests of varying ages and levels of conservation. The objective of this study was to identify structural and floristic patterns in secondary forests generated in abandoned fields with varying historic uses. Changes in vegetation were surveyed u…	Atlantic Forest; Historic land use; Secondary forests; Secondary succession; Selva Paranaense	Forest Ecology and Management	10.1016/j.foreco.2009.07.023	19	Not included	Other biome/country
Lindner A.	2009	A rapid assessment approach on soil seed banks of Atlantic forest sites with different disturbance history in Rio de Janeiro, Brazil	This study represents a rapid assessment approach on the composition of soil seed banks in the Atlantic rainforest in Brazil and therefore marks a tool for the fast estimation of one important aspect of the regeneration ability of forest sites with different disturbance histories. The project was carried out in a private reserve in the state of Rio de Janeiro, where research plots were establishe…	Atlantic rainforest; Edge effect; Forest disturbance; Fragmentation; Soil seed bank	Ecological Engineering	10.1016/j.ecoleng.2008.12.006	19	Not included	No applicable considerations/outcomes for the purpose
Pardini R.; Faria D.; Accacio G.M.; Laps R.R.; Mariano-Neto E.; Paciencia M.L.B.; Dixo M.; Baumgarten J.	2009	The challenge of maintaining Atlantic forest biodiversity: A multi-taxa conservation assessment of specialist and generalist species in an agro-forestry mosaic in southern Bahia	Recent developments have highlighted the importance of forest amount at large spatial scales and of matrix quality for ecological processes in remnants. These developments, in turn, suggest the potential for reducing biodiversity loss through the maintenance of a high percentage of forest combined with sensitive management of anthropogenic areas. We conducted a multi-taxa survey to evaluate the p…	Biodiversity management; Edge effects; Forest fragmentation; Forest regeneration; Landscape heterogeneity; Matrix permeability	Biological Conservation	10.1016/j.biocon.2009.02.010	208	Not included	Not about restoration
Rodrigues R.R.; Lima R.A.F.; Gandolfi S.; Nave A.G.	2009	On the restoration of high diversity forests: 30 years of experience in the Brazilian Atlantic Forest	We present a review of more than 30 years of ecological restoration in the Brazilian part of the Atlantic Forest. Based on what has been done in this biome, we try to summarize the main findings and challenges for restoration in this highly threatened forest biome. We found that many past experiences did not result in self-perpetuating forests, for different reasons. Currently, most projects aim …	Biodiversity conservation; Brazil; Public policies; Restoration practices	Biological Conservation	10.1016/j.biocon.2008.12.008	463	Included
Römbke J.; Schmidt P.; Höfer H.	2009	The earthworm fauna of regenerating forests and anthropogenic habitats in the coastal region of Paraná	The aim of this study was to evaluate abundance, biomass and diversity of earthworms in the southern coast region of the Mata Atlântica biodiversity hotspot. A total of 51 study sites in pastures, banana monocultures, mixed agroforestry systems, secondary forests in succession and old-growth forests near the coast of Paraná, Brazil, were evaluated. Each site was sampled once. Species richness of …	Atlantic Forest; Biodiversity; Oligochaeta; Peregrine species; Pontoscolex corethrurus; Secondary forest	Pesquisa Agropecuaria Brasileira	10.1590/S0100-204X2009000800037	27	Not included	No applicable considerations/outcomes for the purpose
Teixeira A.M.G.; Soares-Filho B.S.; Freitas S.R.; Metzger J.P.	2009	Modeling landscape dynamics in an Atlantic Rainforest region: Implications for conservation	The dynamics of the Atlantic Rainforest loss and recovery are still not fully understood despite its long history of human occupation. In this study, we investigated changes in an Atlantic Rainforest region due to major biophysical and human proximate causes. First, we modeled land-cover and land-use changes from 1962 to 2000, including deforestation and forest regrowth, and thereby simulated fut…	Atlantic Rainforest; Biodiversity conservation; Deforestation; DINAMICA; Land-use and land-cover simulation; Landscape dynamics; Regrowth	Forest Ecology and Management	10.1016/j.foreco.2008.10.011	138	Not included	Not about restoration
Baptista S.R.	2008	Metropolization and forest recovery in southern Brazil: A multiscale analysis of the Florianópolis City-Region, Santa Catarina State, 1970 to 2005	Within the contexts of globalization and the Atlantic Forest ecoregion, I present a multiscale analysis of anthropogenic landscape dynamics in the Florianópolis city-region, Santa Catarina, southern Brazil. Drawing on field research conducted between 2000 and 2004 and a review of the literature, I examined Brazilian demographic and agricultural census data for the period of 1970 to 1995-1996. I h…	Atlantic forest; Brazil; City-region; Environmental amenities; Forest recovery; Forest transition; Globalization; Land use; Landscape; Latin America; Metropolitanization; Migration; Santa Catarina; Segregation; Social inequality	Ecology and Society		38	Included
Clifton-Cardoso B.C.; Mielke M.S.; Melo J.R. de; Querino R.N.	2008	Germination and seedling growth of Dimorphandra jorgei MF Silva and Swartzia macrostachya Benth. var. riedelii Cowan	Dimorphandra jorgei MF Silva (Caesalpinaceae) and Swartzia macrostachya Benth. var. riedelii Cowan (Fabaceae) are tree species from the southern Bahian Atlantic Forest, identified for the restoration of degraded areas. The objective of this research is to study their seed germination and seedling growth to develop simple methods for seedling production in small scale nurseries. Because the specie…	Brazilian Atlantic rainforest; Forest restoration; Native species propagation; Seedling establishment; Shade tolerance	New Forests	10.1007/s11056-007-9058-3	6	Not included	≥ 10 citations (up to 2015)
Macedo M.O.; Resende A.S.; Garcia P.C.; Boddey R.M.; Jantalia C.P.; Urquiaga S.; Campello E.F.C.; Franco A.A.	2008	Changes in soil C and N stocks and nutrient dynamics 13 years after recovery of degraded land using leguminous nitrogen-fixing trees	In tropical forest areas with highly weathered soils, organic matter plays an important role in soil functioning and forest sustainability. When forests are clear-cut, the soil begins almost immediately to lose organic matter, triggering a series of soil degradation processes, the extent and intensity of which depends on soil management. Depending on the level of soil degradation, the rate at whi…	Atlantic forest; Carbon sink; Climate change; Forest soil; Nutrient cycling; Rehabilitation of degraded land	Forest Ecology and Management	10.1016/j.foreco.2007.11.007	162	Not included	No applicable considerations/outcomes for the purpose
Marques M.C.M.; Oliveira P.E.A.M.	2008	Seasonal rhythms of seed rain and seedling emergence in two tropical rain forests in southern Brazil	Seasonal tropical forests show rhythms in reproductive activities due to water stress during dry seasons. If both seed dispersal and seed germination occur in the best environmental conditions, mortality will be minimised and forest regeneration will occur. To evaluate whether non-seasonal forests also show rhythms, for 2 years we studied the seed rain and seedling emergence in two sandy coastal …	Atlantic rain forest; Phenology; Regeneration; Restinga; Seed dispersal; Seed dormancy; Seed germination	Plant Biology	10.1111/j.1438-8677.2008.00061.x	25	Not included	No applicable considerations/outcomes for the purpose
Siddique I.; Engel V.L.; Parrotta J.A.; Lamb D.; Nardoto G.B.; Ometto J.P.H.B.; Martinelli L.A.; Schmidt S.	2008	Dominance of legume trees alters nutrient relations in mixed species forest restoration plantings within seven years	Failures in reforestation are often attributed to nutrient limitation for tree growth. We compared tree performance and nitrogen and phosphorus relations in adjacent mixed-species plantings of contrasting composition, established for forest restoration on Ultisol soil, originally covered by tropical semi-deciduous Atlantic Forest in Southeast Brazil. Nutrient relations of four tree species occurr…	Native tree plantations; Nodulating multi-purpose trees; Nutrient retranslocation; Soil nitrate; Stand nitrogen accrual; Tropical forest restoration	Biogeochemistry	10.1007/s10533-008-9196-5	87	Not included	No applicable considerations/outcomes for the purpose
Silvano R.A.M.; Silva A.L.; Ceroni M.; Begossi A.	2008	Contributions of ethnobiology to the conservation of tropical rivers and streams	1. This study aimed to link basic ethnobiological research on local ecological knowledge (LEK) to the conservation of Brazilian streams, based on two case studies: original data on LEK of fishermen about freshwater fish in the Negro River, Amazon, and previously published data about LEK of farmers on the ecological relationship between forest and streams in the Macabuzinho catchment, Atlantic For…	Amazon; Atlantic Forest; Ecosystem services; Farmers; Fish ecology; Fishermen; Floodplain forests; Local ecological knowledge	Aquatic Conservation: Marine and Freshwater Ecosystems	10.1002/aqc.825	61	Not included	Not about restoration
Pasqualini D.; Uhlmann A.; Stürmer S.L.	2007	Arbuscular mycorrhizal fungal communities influence growth and phosphorus concentration of woody plants species from the Atlantic rain forest in South Brazil	The influence of arbuscular mycorrhizal fungi (AMF) inoculation on plant growth and phosphorus (P) uptake was studied in seedlings of 8 woody pioneer or late secondary species native to the Atlantic Rain Forest (ARF) that are utilized to recover riparian forests. Inoculum consisted of fungal communities originating from soils classified as a Cambissolo Háplico (CX) and a Neossolo Flúvico (RU). Th…	Arbuscular mycorrhizal fungi; Brazilian Atlantic Rain Forest; Mycorrhizal responsiveness; Phosphorus uptake; Plant growth; Riparian forest	Forest Ecology and Management	10.1016/j.foreco.2007.04.024	52	Not included	No applicable considerations/outcomes for the purpose
Sambuichi R.H.R.; Haridasan M.	2007	Recovery of species richness and conservation of native Atlantic forest trees in the cacao plantations of southern Bahia in Brazil	The Atlantic forests of southern Bahia in Brazil present great species richness and a high degree of endemism. A large part of these native forests were transformed into cacao plantations in an agroforestry system known locally as cabrucas, where native trees were culled and cacao was planted under the shade of remaining trees. The present study analyzed the influence of time of implantation (age…	Agroforestry systems; Atlantic forest; Biodiversity conservation; Cabruca; Rustic cacao; Theobroma cacao	Biodiversity and Conservation	10.1007/s10531-006-9017-x	48	Not included	Not about restoration
Silva R.R.; Feitosa R.S.M.; Eberhardt F.	2007	Reduced ant diversity along a habitat regeneration gradient in the southern Brazilian Atlantic Forest	This study evaluates the response of the ant communities along a habitat regeneration gradient in the south Atlantic Forest comparing it with the ant fauna from a mature forest at the same biome. The survey was conducted according to standard collecting protocols, employing sardine baits and mini-Winkler apparatuses. The structure of the ground and litter-foraging ant community was compared in fi…	Ants; Atlantic Forest; Bio-indicators; Forest regeneration	Forest Ecology and Management	10.1016/j.foreco.2006.12.002	51	Not included	No applicable considerations/outcomes for the purpose
Simões C.G.; Marques M.C.M.	2007	The role of sprouts in the restoration of atlantic rainforest in Southern Brazil	The relative importance of sexual reproduction (seed) and sprouting as sources for regeneration in Brazilian Atlantic Forest was evaluated in three different successional forest stages: young forest, immature forest, and late-successional forest. Young plants (10-100 cm tall) of tree species were classified into the following categories: (1) seedlings that are nonsprouting - plants that originate…	Asexual reproduction; Regeneration modes; Restinga; Seed reproduction; Sprouting; Tropical rainforest	Restoration Ecology	10.1111/j.1526-100X.2006.00189.x	42	Not included	No applicable considerations/outcomes for the purpose
Ferretti A.R.; Britez R.M. de	2006	Ecological restoration, carbon sequestration and biodiversity conservation: The experience of the Society for Wildlife Research and Environmental Education (SPVS) in the Atlantic Rain Forest of Southern Brazil	Since 1999, SPVS has been involved in three projects that combine two fundamental goals over the course of 40 years: the conservation of one of Brazil's most important remnants of Atlantic Forest and the implementation of projects for carbon sequestration. In addition, there is an interest in replicating these projects in order to restore other degraded areas, protect the Brazilian biomes, and he…	Biomass; Forest restoration; GIS; Native species; Nature conservation; Private reserve; Tropical forest	Journal for Nature Conservation	10.1016/j.jnc.2006.04.006	56	Included
Freitas S.R.; Neves C.L.; Chernicharo P.	2006	Tijuca National Park: Two pioneering restorationist initiatives in Atlantic forest in southeastern Brazil	As a contribution to the environmental history of the Tijuca National Park, we report on two pioneering restorationist initiatives and list its the mammal species now found in this urban park. The Tijuca National Park (TNP), a 3,200 ha urban park covered by secondary tropical forest, is located within Rio de Janeiro, in southeastern Brazil. The two restorationist initiatives were a pioneer tropic…	Conservation; Environmental history; Mammals; Tropical forest; Urban park	Brazilian Journal of Biology	10.1590/S1519-69842006000600004	34	Not included	No applicable considerations/outcomes for the purpose
Souza G.C. de; Kubo R.; Guimarães L.; Elisabetsky E.	2006	An ethnobiological assessment of Rumohra adiantiformis (samambaia-preta) extractivism in Southern Brazil	The fronds of Rumohra adiantiformis, also known as '7-weeks-fern,' 'leatherleaf' or 'samambaia-preta,' are used worldwide as florists' greenery. Costa Rica and the USA cultivate and export R. adiantiformis, whereas in South Africa and Brazil this trade is based on extractivism. In Brazil, R. adiantiformis is harvested in the Atlantic Forest biome; 50% of the production comes from the slopes of th…	7-weeks-fern; Ethnoecology; Extractivism; Mata Atlântica Biosphere Reserve; Pteridophyte; Rio Grande do Sul; Rumohra adiantiformis; Samambaia-preta; Second-growth forest	Biodiversity and Conservation	10.1007/s10531-005-0309-3	18	Not included	No applicable considerations/outcomes for the purpose
Rolim S.G.; Chiarello A.G.	2004	Slow death of Atlantic forest trees in cocoa agroforestry in southeastern Brazil	Cocoa (Theobroma cacao) is cultivated in the states of Bahia and Espírito Santo in eastern Brazil under the so-called 'cabruca system', where the understorey of native Atlantic forest is cleared and the canopy is thinned out to provide adequate shading for the cocoa trees. Apart from its economic and social role, the cabruca system is said to be important for the conservation of Atlantic forest b…	Agroforestry systems; Atlantic forest; Biodiversity conservation; Brazil; Cocoa tree; Theobroma cacao	Biodiversity and Conservation	10.1007/s10531-004-2142-5	84	Included
Stoms D.M.; Chomitz K.M.; Davis F.W.	2004	TAMARIN: A landscape framework for evaluating economic incentives for rainforest restoration	The rapid disappearance of the remaining Atlantic rainforest in Brazil exemplifies the need for efficient conservation planning in fragmented habitats under intense human pressure. Such planning needs to address key conservation criteria: representation, redundancy, and resilience. It also needs to recognize the opportunity cost of devoting land to conservation. Yet most existing planning framewo…	Biodiversity conservation planning; Brazil; GIS; Mata Atlântica; Opportunity costs; Spatial decision support system	Landscape and Urban Planning	10.1016/S0169-2046(03)00169-5	20	Included
Wodzynski R.; Schmidlin D.; Prestes M.	2004	Technics of remote sensing and Geographic Information System applied in Climate Action Project in East Coast of Parana state	The SPVS, Society of Research in Wild Life executes, among others activities, with partnership of the TNC (The Nature Conservancy) and financing of Texaco, General Motors and American Electric Power (AEP), three projects of Action Against the Global Change, in a 40 year duration. These projects are The Guaraqueçaba Climate Action Project (7 thousand hectares), The Atlantic Rainforest Restoration …	Application; Climate; GIS; Global; Photogrammetry	International Archives of the Photogrammetry, Remote Sensing and Spatial Information Sciences - ISPRS Archives		0	Not included	≥ 10 citations (up to 2015)
Bright C.; Sarin R.	2003	Venture capitalism for a tropical forest: Cocoa in the Mata Atlântica	The Brazilian Atlantic Forest is one of the world's biological "hotspots", a region of extraordinary, and threatened, biodiversity. Saving the Atlantic Forest will require a variety of Strategies. An approach described in this paper hinges on one of the world's favorite foods: cocoa. Cocoa is a major crop in Brazil, especially in the northeastern state of Bahia, where most cocoa is grown in a lon…		Worldwatch Paper		0	Not included	≥ 10 citations (up to 2015)
Engel V.L.; Parrotta J.A.	2001	An evaluation of direct seeding for reforestation of degraded lands in central São Paulo state, Brazil	As part of a larger study evaluating several silvicultural techniques for restoring tropical moist forests on abandoned agricultural lands in southeastern Brazil, direct seeding with five early-successional Atlantic forest species was tested at three degraded sites, characterized by different soil types and land-use histories, within the Environmental Protection Area at Botucatu, SP. The species …	Forest restoration; Native species; Natural regeneration; Seedling growth; Tropics	Forest Ecology and Management	10.1016/S0378-1127(00)00600-9	138	Not included	No applicable considerations/outcomes for the purpose

## Sheet: Support - Article selection
Color scale	Reason to exclude
Title/abstract sreening	Full text unavailable
	No applicable considerations/outcomes for the purpose
	Not about restoration
	Other biome/country
	Review
Full text screening	No applicable considerations/outcomes for the purpose
Citation threshold	≥ 10 citations (up to 2015)
	≥ 4 citations (2016-2018)
	≥ 2 citations (2019-2020)
	≥ 1 citation (2021-2022)

## Sheet: Articles - Environment
Reference	Location	Area size	Start/period/duration	Environmental focus				Evaluation			Main applicable consideration/outcomes
				Carbon	Biodiversity	Water	Soil	Measurement	Model/analysis	Opinion/perception
Arcanjo et al. (2024)	PR	4,200 ha	Age range of 1-19 years	TRUE	FALSE	FALSE	FALSE	TRUE	FALSE	FALSE	Aboveground biomass, tree density, and basal area may increase linearly during the first 1 to 3 years of active restoration but show no significant growth beyond four years. Achieving high biomass levels within short time frames, such as 20 years, may be unrealistic. Predictions of carbon capture in restoring forests may overestimate outcomes.
Demetrio et al. (2024)	Ecohydrological Experimental Station of São Francisco Xavier (SP)	-	Young regenerating forest (∼8 years old), secondary forest in intermediate regeneration stage (∼20 years old), and native secondary forest fragment	TRUE	TRUE	TRUE	TRUE	TRUE	FALSE	FALSE	There are positive correlations between macrofauna abundance and diversity with soil water infiltration and organic carbon content.
Lemos et al. (2023)	Paraíba Valley (SP)	Parcels in the Atlantic Forest - 646,100 ha	Scenario analysis	TRUE	TRUE	FALSE	TRUE	FALSE	TRUE	FALSE	Use an optimization model that allocates forest restoration to maximize three environmental benefits, including carbon stock increase, biodiversity conservation and soil loss reduction, while minimizing the cost.
Quartucci et al. (2023)	Ipanema rural settlement, Iperó (SP)	1,744 ha, divided into farms from 8 to 20 ha	-	TRUE	FALSE	FALSE	TRUE	TRUE	FALSE	FALSE	Soil organic carbon accrual in deep soil did not follow aboveground biomass growth. Deep soil organic carbon stock in reforestation areas was lower than in adjacent cropland sites.
Valente et al. (2023)	São Sebastião da Vargem Alegre (MG)	-	2011	TRUE	FALSE	FALSE	FALSE	TRUE	FALSE	FALSE	Forest cover increases carbon and nitrogen stocks in the area of bauxite mining under recovery compared to a natural forest cover.
Coelho et al. (2022a)	Rio Doce State Park area (MG)	13 and 199 ha	3-32 years after the last cutting cycle	TRUE	TRUE	FALSE	TRUE	TRUE	FALSE	FALSE	Soil fertility negatively influenced aboveground carbon stock. Past management intensity negatively influenced carbon stock. Past management intensity negatively influenced tree species diversity. The isolation of other forests and tree species propagules source distance (>500 ha) also negatively influenced species diversity.
Coelho et al. (2022b)	Rio Doce State Park area (MG)	4.6 ha	1-32 years after eucalyptus plantations cutting	TRUE	TRUE	FALSE	FALSE	TRUE	FALSE	FALSE	Carbon stock and species richness slowly recovered after eucalyptus plantation - in 32 years, second-growth forests recovered ∼14% of the carbon stock and ∼38% of the species richness of old-growth forests.
Piffer et al. (2022)	Atlantic Forest	-	Past 35 years	TRUE	FALSE	FALSE	FALSE	TRUE	FALSE	FALSE	Re-clearance of regenerated forests reduced carbon sequestration to roughly one-third of their potential in regrowing forests.
Vibrans et al. (2022)	SC	-	Regenerated for at least 15 years	TRUE	FALSE	FALSE	FALSE	TRUE	FALSE	FALSE	Secondary forests had about one-third of the biomass stocks of local mature forests.
Brancalion et al. (2021)	Corumbataí River Basin (SP)	Small remnants (<200 ha)	Second-growth forests (passive restoration): 11-47 years on former pasturelands; Restoration plantations (active restoration): 10-61 years on former pasturelands and croplands Scenarios for allocating natural regeneration until 2025	TRUE	FALSE	FALSE	FALSE	TRUE	TRUE	FALSE	After 60 years, the recovery of total carbon stocks in both restoration approaches reached only half of the average stocks of reference forests. Tree plantations initially had higher carbon storage rates than second-growth forests, but their higher implementation and land opportunity costs make them less cost-effective for carbon farming. Recomendation of use of allocation model to compare carbon…
Lemos et al. (2021)	Paraíba Valley (SP)	1.4 M ha	Scenarios for allocating natural regeneration until 2025	TRUE	TRUE	FALSE	TRUE	FALSE	TRUE	FALSE	Recomendation of use of allocation model to compare carbon (total carbon stock increase), biodiversity (average number of benefited groups or species/ha), and soil gains (reduction of soil loss). Biophysical factors for natural forest regeneration include soil type and agricultural suitability categories. An indicator of soil degradation/loss may be missing.
Rosa et al. (2021)	Atlantic Forest	-	1990-2017	TRUE	TRUE	FALSE	FALSE	TRUE	FALSE	FALSE	The clearance of older forests associated with the recut of 27% of younger forests has resulted in a progressive rejuvenation of the native forest cover. This hides detrimental effects on carbon storage and biodiversity conservation.
Zambiazi et al. (2021)	Four municipalities in SC	-	2-50 years	TRUE	FALSE	FALSE	FALSE	TRUE	FALSE	FALSE	Secondary forests are dominated by fast-growing and wood-producing species, with a rapid increase in timber stocks in the early stages of succession.
Brancalion et al. (2020)	Experimental sites in BA and ES	-	7 years	TRUE	TRUE	FALSE	FALSE	TRUE	FALSE	FALSE	Biomass accumulation was nine times greater in mixed eucalypt‐native species plantations than in native-only plantings due to fast eucalypt growth. Natural regeneration richness was similar across treatments (mixed eucalypt‐native species and native only) in the post‐logging period.
Gardon et al. (2020)	Eight actively restored riparian forests in SP	10 ha	10 years	TRUE	TRUE	TRUE	FALSE	TRUE	FALSE	FALSE	Rainfall interception is a sensitive indicator of basal area and species richness. After a decade, restoration planting can intercept an average of 21% of total annual precipitation, a value similar to that of pristine and advanced-stage tropical forests in Brazil.
Matos et al. (2020)	BA and ES	Sampled secondary forest 9-203 ha	5-30 years	TRUE	TRUE	FALSE	FALSE	TRUE	FALSE	FALSE	Three decades after land abandonment, regenerating forests had recovered ~20% of the aboveground carbon stocks, ~76% of taxonomic diversity, 84% of phylogenetic diversity, 96% of functional diversity, and ~65% of threatened and ~30% of endemic species richness of primary Atlantic Forest.
Brancalion et al. (2019)	Anhembi (SP)	-	2004	TRUE	FALSE	FALSE	FALSE	TRUE	FALSE	FALSE	Intensive silviculture significantly boosts aboveground biomass accumulation in restoration plantations, increasing it by up to three times in tree stands.
Pontes et al. (2019)	Botucatu (SP)	-	19-20 years	TRUE	TRUE	FALSE	FALSE	TRUE	FALSE	FALSE	Higher wood stock and biomass trees were observed in the less complex system (direct seeding), while a managed agroforestry system and high-diversity tree plantation reconciled higher species richness and diversity with good wood volume yields and tree biomass.
Strassburg et al. (2019)	Atlantic Forest	-	20 years	TRUE	TRUE	FALSE	FALSE	FALSE	TRUE	FALSE	Climate change mitigation benefit was measured as the potential aboveground carbon sequestration. The benefit of biodiversity conservation was measured as the reduction in projected extinctions owing to habitat restoration.
d’Albertas et al. (2018)	Cantareira-Mantiqueira region (SP)	13 to 362 ha forest fragments	≥70 years	TRUE	FALSE	FALSE	TRUE	TRUE	FALSE	FALSE	In heavily human-modified landscapes, natural regeneration will not lead to a primary forest structure (and thus similar carbon stocks), at least without active restoration investment.
Molin et al. (2018)	Piracicaba River Basin	1,250,000 ha	2010-2020	TRUE	FALSE	FALSE	FALSE	FALSE	TRUE	FALSE	Distance to watercourses and forest remnants consistently influence natural regeneration, increasing carbon stock and landscape connectivity.
Sansevero et al. (2017)	Poço das Antas Biological Reserve (RJ)	5,160 ha	Secondary forests used as pastures for at least 20 years and abandoned for 36 years; secondary forests with the same past land use and burned 15 years before the surveys	TRUE	TRUE	FALSE	TRUE	TRUE	FALSE	FALSE	Even in sites considered appropriate for passive restoration (located in a protected area, 36 years since abandonment, and close to old-growth forests), secondary forests exhibited low aboveground biomass, and communities that were dominated by few species. Past land use's effects suggest interventions are necessary to accelerate forest restoration.
Strassburg et al. (2016)	Piratinga River Basin (SP)	268,000 ha	Scenario analysis	TRUE	TRUE	FALSE	TRUE	FALSE	TRUE	FALSE	The model considered climate change mitigation service (carbon above and below the soil for each land use/cover), analyses habitat availability using the Probability Connectivity index, and the potential for soil loss depending on geomorphological and climate conditions.
Ferez et al. (2015)	Riparian areas of Tiete River at Anhembi Forest Research Station (SP)	-	6 years	TRUE	FALSE	FALSE	TRUE	TRUE	FALSE	FALSE	Six years after planting, forest carbon stock under intensive silviculture reached more than 3-fold the stock under traditional silviculture. Under both silvicultural systems, soil showed constant carbon stock. Carbon accumulation in biomass with intensive silviculture reached 12.8% of that stored in the mature forest, compared with just 3.8% for traditional silviculture.
Robinson et al. (2015)	Around Funil Reservoir, Itatiaia (RJ)	-	~30 years	TRUE	TRUE	FALSE	TRUE	TRUE	FALSE	FALSE	Adjacent forests are the main driver of recovery of secondary forests and below- and aboveground carbon storage, followed by soil properties - clay proportion - and dense shrub growth.
Ferraz et al. (2014)	Corumbataí River Basin (SP)	170,000 ha	1962-2008	TRUE	TRUE	TRUE	TRUE	TRUE	FALSE	FALSE	Despite the increase in forest cover, the potential to fully satisfy ecosystem service demands (like erosion control, carbon sequestration, pollination, water flow regulation, and biodiversity conservation, among others) may be limited, with less than a quarter of the areas reaching their full potential.
Shimamoto et al. (2014)	APA Guaraqueçaba, Antonina (PR)	-	Second-growth forests (41-60 years old) Immature forest (21-40 years old) Young forests (7-20 years old)	TRUE	FALSE	FALSE	FALSE	TRUE	FALSE	FALSE	Fast-growing species stock more carbon in the first 37 years of the restoration. Second-growth forests accumulate more than two-fold carbon than immature forests and much more than ten-fold carbon than young forests.
Cerullo et al. (2024)	Atlantic Forest	-	Scenario analysis	FALSE	TRUE	FALSE	FALSE	FALSE	TRUE	FALSE	Restoration priorities based on species distribution data (IUCN maps, elevational ranges, and habitat preferences) to determine the spatial distribution of suitable habitats for mammals, amphibians, and bird species. Applying a species-area function to determine species-level reductions in extinction risk from restoring suitable habitat. To rank the global significance of restoration, avoided ext…
Shennan-Farpón et al. (2024)	Atlantic Forest	-	2000-2050	FALSE	TRUE	FALSE	FALSE	FALSE	TRUE	FALSE	Ecological indicators are based on the number of restored areas in 2050, considering the change in the habitat area for terrestrial species resident in the Atlantic Forest.
Domingues et al. (2023)	Santa Maria do Rio Doce Basin (ES)	2.88 ha	-	FALSE	TRUE	FALSE	FALSE	FALSE	TRUE	FALSE	Spatially interdependent non-linear models optimize landscape restoration by improving forest patch connectivity, enhancing biodiversity through habitat continuity and reduced edge effects.
Almeida et al. (2021)	Anhembi (SP)	-	2006, data collected in 2019	FALSE	TRUE	FALSE	FALSE	TRUE	FALSE	FALSE	Leaf area index and structural vegetation indices (VARI, SR, NDVI, and EVI) increased with increasing species richness.
Bechara et al. (2021)	Federal Technological University (PR)	7.2 ha	6 years	FALSE	TRUE	FALSE	FALSE	TRUE	FALSE	FALSE	Plantation plots had the highest species richness and diversity, while nucleation plots had the highest recruited overstory species richness. Control plots had the lowest species richness.
Lemgruber et al. (2021)	Mutirão Reflorestamento (RJ)	115 ha	Over 20 years of implementation	FALSE	TRUE	TRUE	FALSE	FALSE	FALSE	TRUE	The participants perceived the communities achieving environmental, social, and economic goals such as increasing biodiversity. The project included areas based on three criteria, including valleys with irregular occupation and with flooding risks due to the silting of rivers and channels; areas adjacent to Protected Areas or Areas of Permanent Protection (Brazilian Forest Code).
Maioli et al. (2021)	Seven municipalities - Environmental Protection Area of São João River Basin/Golden Lion Tamarin (RJ)	Small and medium-scale lands	-	FALSE	TRUE	TRUE	TRUE	FALSE	FALSE	TRUE	Stakeholders have a positive perception of golden-lion-tamarin conservation and beekeeping, as well as water and soil, perceived as essential ES - activities to improve them in the region would be appealing.
Oliveira et al. (2021)	Atlantic Forest	-	Considering four time-stages throughout the process (2-3, 3-10, 10-50 and > 50 years)	FALSE	TRUE	FALSE	FALSE	FALSE	FALSE	TRUE	Ecological indicators related to composition/biodiversity and ecological processes became relevant three years after restoration and continued to do so thereafter.
Rodrigues et al. (2021)	Viçosa (MG)	Two forest patches of 1 ha	~57 years and ~87 years	FALSE	TRUE	FALSE	FALSE	TRUE	FALSE	FALSE	Context-dependent conditions based on topography and soil properties are highly variable at a fine scale, which can influence variations in forest attributes (species distribution, diversity, and structure of tree communities). Topographic variability, mainly elevation and convexity, determines fine-scale soil fertility in the Atlantic Forest.
Niemeyer et al. (2020)	Tinguá Biological Reserve (RJ)	Three landscapes of 10.000 ha	20 years	FALSE	TRUE	FALSE	FALSE	FALSE	TRUE	FALSE	The most cost-effective strategy depends on a landscape’s initial amount of forest cover and the species of concern. Habitat availability is quantified as a target in spatial prioritization. Planned restoration achieves 12x more biodiversity benefits than random restoration. Framework for private lands: characterize the study area; quantify habitat availability, environmental debts, potential for…
Gomes et al. (2020)	Quilombo São Pedro (SP)	12 sites ~1 ha	Three stages post-harvest fallow areas: 2-4 years (initial); 10-15 years (intermediate); 40-60 years (late)	FALSE	TRUE	FALSE	FALSE	TRUE	FALSE	FALSE	Species abundance was more significant in fallow swiddens than in natural landslide areas, but species richness in old fallow swiddens remains significantly lower than in mature forests.
Pyles et al. (2020)	12 fragments in Juiz de Fora, Lima Duarte, Rio Preto and Santos Dumont (MG)	-	Forests that regenerated naturally after complete abandonment of crop use (∼70-80 years); or after complete vegetation and soil removal (∼60 years)	FALSE	TRUE	FALSE	FALSE	TRUE	FALSE	FALSE	Natural regeneration of urban forests after previous land use has resulted in functionally divergent and poor tree communities.
Marjakangas et al. (2018)	Atlantic Forest	-	-	FALSE	TRUE	FALSE	FALSE	FALSE	TRUE	FALSE	Use joint species distribution models with occurrence data and species interaction records to quantify the potential to restore seed-dispersal interactions through rewilding.
Viani et al. (2018)	Study site in the Posses River Basin - Extrema (MG)	415 ha	2006-2012	FALSE	TRUE	FALSE	FALSE	FALSE	TRUE	FALSE	Biodiversity outcomes should be incorporated into the planning and implementation of water-related PES programs. Simulated scenarios of landscape connectivity increased the number of species with gap-crossing capabilities.
Newmark et al. (2017)	SP/RJ	-	-	FALSE	TRUE	FALSE	FALSE	FALSE	TRUE	FALSE	The mean time to first determine extinction in forest fragments is 7 (±1) years (range, 3-22) compared with 30 (±9) years (range, 20-39 years) in contiguous forests. Given the rapid rate of species loss in small habitat remnants following habitat destruction, fast action is essential to obtain maximum benefit from restoration.
Rolim et al. (2017)	ES	-	30-40 years of abandonment	FALSE	TRUE	FALSE	FALSE	TRUE	FALSE	FALSE	Long term abandoned cabruca shows structural and compositional recovery comparable to mature forest, highlighting its potential to support regeneration and connectivity.
Zwiener et al. (2017)	Atlantic Forest	-	Forecast for 2050 and 2070	FALSE	TRUE	FALSE	FALSE	FALSE	TRUE	FALSE	The spatial pattern of degraded habitats negatively affected the representation of biodiversity and implied higher costs and reduced planning efficiency.
Souza et al. (2016)	Serra do Mar State Park (SP)	315,000 ha	Secondary forests in different regeneration ages (15-80 years old)	FALSE	TRUE	FALSE	FALSE	TRUE	FALSE	FALSE	Agroforests and managed secondary forests restored a strong forest structure, supported a diverse range of native species, though with less richness than old-growth forests, and improved local livelihoods by providing valuable and culturally significant plants.
Vettorazzi and Valente (2016)	Corumbataí River Basin (SP)	170,000 ha	-	FALSE	TRUE	TRUE	TRUE	FALSE	TRUE	FALSE	In simulated scenarios of landscape connectivity, the mean patch size of functionally connected forests increased species with gap-crossing capabilities. Relevant criteria for prioritization included proximity to surface water, soil erodibility and erosivity.
Banks-Leite et al. (2014)	Atlantic Forest	-	-	FALSE	TRUE	FALSE	FALSE	FALSE	TRUE	FALSE	Approximately 30% of native habitat is needed to preserve the integrity of vertebrate communities within each landscape.
Sant’Anna et al. (2014)	Piracicaba, Capivari, and Jundiaí Basin (SP)	30 and 50 ha	Different restoration ages (11, 22, and 54 years)	FALSE	TRUE	FALSE	FALSE	TRUE	FALSE	FALSE	Butterfly communities in maturing restored areas are becoming more similar to the ones found in the native forest, with an increase in the proportional abundance of forest species
Hopp et al. (2010)	Antonina (PR)	-	5-15 years; 35-50 years	FALSE	TRUE	FALSE	FALSE	TRUE	FALSE	FALSE	The recovery pattern of species density and composition differed between soil types. Leaf litter beetle species density was much higher in old-growth forests than in secondary forests that were 5-15 years post-abandonment. However, secondary forests around 35-50 years old had species density and richness comparable to old-growth forests.
Ferretti and Britez (2006)	Antonina and Guaraqueçaba (PR)	-	1999-2004 (3 projects planted native species); aimed to plant a further until 2008	FALSE	FALSE	FALSE	TRUE	TRUE	FALSE	FALSE	Besides high costs, soil preparation and planting maintenance have been impediments to restoration.
Stoms et al. (2004)	BA	-	-	FALSE	TRUE	FALSE	FALSE	FALSE	TRUE	FALSE	Framework considering conservation criteria of representation, redundancy, and resilience. User-provided data to evaluate the opportunity cost of conservation in the biogeographical area.
Hollunder et al. (2024)	Mata das Flores State Park (ES)	800 ha	2014-2016	FALSE	FALSE	TRUE	FALSE	TRUE	FALSE	FALSE	Vegetation structure at the end of the drought was a strong direct driver of water vapor during the drought recovery period. Valley areas, with lower vapor pressure deficits, act as microclimatic refuges and help mitigate the impacts of drought in tropical forests. In contrast, hillside areas are at greater risk of plant mortality.
Possantti et al. (2023)	Arroio Castelhano River Basin (RS)	38,300 ha	Pre-development scenario with homogeneous forest cover; post-development scenario observed in 2013	FALSE	FALSE	TRUE	TRUE	FALSE	TRUE	FALSE	A modeling approach to support decision-making should meet four key requirements: follow the principle of additionality; represent multiple runoff mechanisms; produce spatial results at the farm scale; and estimate epistemic uncertainty in the outcomes. Topographic effects (through the use of a saturation index) can overcome the local effects of land cover and soil type.
Sales and Guedes-Bruni (2023)	Tijuca Forest (RJ)	330 ha	Reforestation was executed in the second half of the XVIII century, more than 150 years	FALSE	FALSE	TRUE	FALSE	FALSE	FALSE	TRUE	The selection of planting areas and species was part of a strategic plan to restore water sources.
Santos et al. (2023)	Lobo Reservoir River Basin (SP)	23,000 ha	-	FALSE	FALSE	TRUE	FALSE	FALSE	TRUE	FALSE	Suggestion of cost-effective methodology combining spatial analysis (land cover) and field protocols to evaluate water ecosystem integrity, identify degradation hotspots, and guide conservation and recovery efforts.
Valente et al. (2021)	Sarapuí River Basin (SP)	Small watersheds	-	FALSE	FALSE	TRUE	TRUE	FALSE	TRUE	FALSE	Multicriteria analisys resulting in priority areas near the rivers (at most 200 m away from rivers) and on soils associated with a high potential for erosion.
Fiorini et al. (2020)	Rio Claro (RJ)	Multiple properties summing 83,469 ha (136 ha forest cover increase)	Impact of the project on changes from 2010 to 2016	FALSE	FALSE	TRUE	FALSE	TRUE	FALSE	FALSE	Although there were limited results regarding forest cover, the project may have been successful in selecting important areas with impacts on water quality.
Santos et al. (2020)	Eleven municipalities - Paraíba do Sul River Basin (SP/RJ/MG)	Farms restoring 188.58 ha	6 years	FALSE	FALSE	TRUE	TRUE	FALSE	FALSE	TRUE	There is a need for investment in complementary practices such as rural sanitation, readjustment of rural roads and soil erosion control.
Viani et al. (2019)	Joanópolis and Nazaré Paulista (SP)	Various forest and landscape restoration practices implemented in 342.4 ha	2007	FALSE	FALSE	TRUE	FALSE	TRUE	FALSE	FALSE	Restoration of seasonally flooded tropical forests remains challenging. There is a lack of local hydrological monitoring to assess impacts.
Alarcon et al. (2017)	Chapecó Ecological Corridor (SC)	-	-	FALSE	FALSE	TRUE	TRUE	FALSE	FALSE	TRUE	PES program managers should work with farmers to raise awareness about the relevance of forest restoration in a region with seasonal water shortages, high water pollution, and high erosion rates.
Brancalion et al. (2014)	Iracemapolis (SP)	80 ha	22 years	FALSE	FALSE	TRUE	FALSE	FALSE	FALSE	TRUE	A number of interviewees believed that the restoration project improved the quality of their drinking water and said they would agree to an increase in water tariffs if the proceeds were invested in more forest restoration.
Osuna et al. (2014)	Guapi-Macacu River Basin (RJ)	126,300 ha	-	FALSE	FALSE	TRUE	TRUE	FALSE	TRUE	FALSE	Soil type, geomorphology, and predominant geology are considered relevant factors influencing water quality from headwaters and water treatment costs for public supply.
Saad et al. (2021)	Posses River Basin - Extrema (MG)	1,218 ha	2005	FALSE	FALSE	FALSE	TRUE	FALSE	TRUE	FALSE	An increase in forest cover (forest restoration) coupled with soil conservation practices (construction of micro-dams) decreased soil loss and sediment export.
